# Supplementary material for: Crop-OCT: a Fully Integrated Imageomics Pipeline to Identify Regional and Focal Retinopathy in Murine Models
Source: bioRxiv. 2026 Mar 2:2026.02.27.708333. Preprint. [Version 1] doi: 10.64898/2026.02.27.708333 (PMC13001437; doi:10.64898/2026.02.27.708333)
Supplement: Supplement 4 [file media-4.xls]

## Sheet: Heatmap_clustered_OCT_F4E
Table S3: Subset of feature data for heirarchical clustering in Figure 4E.
Filename	Maximum_Thickness_RPE	Total_Retina_Thickness	Angle14_RPE	TotalArea_RetinalDetachment	AverageThickness_RetinalDetachment	Number_of_ConnectedDomains_INL	Number_of_SkeletonBifurcations_RPE	Angle14_INL	STDEV_LocalThickness_INL	RangeThickness_INL	STDEV_LocalThickness_RPE	RangeThickness_RPE	Heatmap Position from left to right	Eyes_used	EyeD	Location	Anatomical_Location	Unique_EyeLocation	Dist_to_ON_hypot	Deduplicated	File	FileName	MouseID	Eye	Experiment_number	Disease	Genotype	Gender	Rate_of_Degeneration	Timepoint	Timepoint_letter	Founder	Fasting_Blood_Glucose	Fundus_phenotypes	OCT_phenotypes	Quality	Nasal_to_Temporal_position	Crop_position	OCTcrop_X_Location	OCTcrop_Y_Location	Fundus_CropBlackPixelCount	OCTcrop_relX_fromON	Corrected_OCTcrop_relX_fromON	OCTcrop_relY_fromON	OCT_scan_line_DistanceFrom_ON	qualitative manual_category	qualitative manual_sub_category	heatmap labels
DL6-18-22-3_P-T61R379C_OCT_Image_LE_Line-2022-08-08-09-57-32_256	0.350462	0.301142	0	0.905961	0.908371	0	0	0.4	0.133643	0.123885	0.14922	0.15722	2	Yes	P-T61R379C_LE	Right_Inferior	Nasal_Inferior	P-T61R379C_LE_Right_Inferior	238.606	Yes	DL6-18-22-3_P-T61R379C_OCT_Image_LE_Line-2022-08-08-09-57-32	/local_home/local_scratch/ashirini/projects/dyer/Danielle/OCT_batch10_Aug19_2025/output/PipelineProcessed/OCT_crops_segmented/DL6-18-22-3_P-T61R379C_OCT_Image_LE_Line-2022-08-08-09-57-32_256.tif	P-T61R379C	LE	DL6-18-22-3	LCA	Cep290	M	fast	3	C	none	low	translucency	severe_onl_degeneration	medium	Nasal	left	Right	Inferior	0	127	-127	-202	143	retinal_detachments	retinal_detachments	retinal degeneration
DL6-18-22-3_P-T61R379C_OCT_Image_RE_Line-2022-08-08-10-07-10_256	0.295805	0.266712	0.272727	1	1	0	0	0.1	0.146084	0.18124	0.368202	0.399605	3	Yes	P-T61R379C_RE	Center_Inferior	Center_Inferior	P-T61R379C_RE_Center_Inferior	219.185	Yes	DL6-18-22-3_P-T61R379C_OCT_Image_RE_Line-2022-08-08-10-07-10	/local_home/local_scratch/ashirini/projects/dyer/Danielle/OCT_batch10_Aug19_2025/output/PipelineProcessed/OCT_crops_segmented/DL6-18-22-3_P-T61R379C_OCT_Image_RE_Line-2022-08-08-10-07-10_256.tif	P-T61R379C	RE	DL6-18-22-3	LCA	Cep290	M	fast	3	C	none	low	translucency	severe_onl_degeneration	high	Center	left	Center	Inferior	0	9	9	-219	151	retinal_detachments	retinal_detachments	retinal degeneration
DL6-18-22-3_P-T52R337C_OCT_Image_LE_Line-2022-08-08-10-33-09_256	0.295805	0.221428	0.0909091	0.132728	0.365672	0	0	0.7	0.275757	0.239722	0.179563	0.168245	4	Yes	P-T52R337C_LE	Right_Inferior	Nasal_Inferior	P-T52R337C_LE_Right_Inferior	286.505	Yes	DL6-18-22-3_P-T52R337C_OCT_Image_LE_Line-2022-08-08-10-33-09	/local_home/local_scratch/ashirini/projects/dyer/Danielle/OCT_batch10_Aug19_2025/output/PipelineProcessed/OCT_crops_segmented/DL6-18-22-3_P-T52R337C_OCT_Image_LE_Line-2022-08-08-10-33-09_256.tif	P-T52R337C	LE	DL6-18-22-3	LCA	Cep290	F	fast	3	C	none	low	translucency	severe_onl_degeneration	high	Nasal	left	Right	Inferior	0	239	-239	-158	98	retinal_detachments	retinal_detachments	retinal degeneration
DL6-18-22-3_P-T61R379C_OCT_Image_LE_Line-2022-08-08-09-58-08_768	0.295805	0.31043	0.181818	0.331149	0.424555	0	0	0.7	0.477208	0.459725	0.0936965	0.0994071	5	Yes	P-T61R379C_LE	Left_Superior	Temporal_Superior	P-T61R379C_LE_Left_Superior	398.48	Yes	DL6-18-22-3_P-T61R379C_OCT_Image_LE_Line-2022-08-08-09-58-08	/local_home/local_scratch/ashirini/projects/dyer/Danielle/OCT_batch10_Aug19_2025/output/PipelineProcessed/OCT_crops_segmented/DL6-18-22-3_P-T61R379C_OCT_Image_LE_Line-2022-08-08-09-58-08_768.tif	P-T61R379C	LE	DL6-18-22-3	LCA	Cep290	M	fast	3	C	none	low	translucency	severe_onl_degeneration	medium	Temporal	right	Left	Superior	0	-355	355	181	120	retinal_detachments	retinal_detachments	retinal degeneration
DL6-18-22-3_P-T61R379C_OCT_Image_LE_Line-2022-08-08-09-57-29_512	0.295805	0.289683	0.0909091	0.413107	0.732099	0	0	0.4	0.158248	0.160879	0.175189	0.174457	6	Yes	P-T61R379C_LE	Center_Inferior	Center_Inferior	P-T61R379C_LE_Center_Inferior	232.441	Yes	DL6-18-22-3_P-T61R379C_OCT_Image_LE_Line-2022-08-08-09-57-29	/local_home/local_scratch/ashirini/projects/dyer/Danielle/OCT_batch10_Aug19_2025/output/PipelineProcessed/OCT_crops_segmented/DL6-18-22-3_P-T61R379C_OCT_Image_LE_Line-2022-08-08-09-57-29_512.tif	P-T61R379C	LE	DL6-18-22-3	LCA	Cep290	M	fast	3	C	none	low	translucency	severe_onl_degeneration	high	Center	center	Center	Inferior	0	-115	115	-202	143	retinal_detachments	retinal_detachments	retinal degeneration
DL6-18-22-3_P-T52R337C_OCT_Image_LE_Line-2022-08-08-10-33-15_768	0.224852	0.315784	0	0.416107	0.423604	0	0	0.6	0.224878	0.187757	0.137791	0.0994071	7	Yes	P-T52R337C_LE	Left_Optic_nerve	Temporal_Optic_nerve	P-T52R337C_LE_Left_Optic_nerve	256.345	Yes	DL6-18-22-3_P-T52R337C_OCT_Image_LE_Line-2022-08-08-10-33-15	/local_home/local_scratch/ashirini/projects/dyer/Danielle/OCT_batch10_Aug19_2025/output/PipelineProcessed/OCT_crops_segmented/DL6-18-22-3_P-T52R337C_OCT_Image_LE_Line-2022-08-08-10-33-15_768.tif	P-T52R337C	LE	DL6-18-22-3	LCA	Cep290	F	fast	3	C	none	low	translucency	severe_onl_degeneration	high	Temporal	right	Left	Optic_nerve	0	-252	252	47	0	retinal_detachments	retinal_detachments	retinal degeneration
DL6-18-22-3_P-T61R379C_OCT_Image_LE_Line-2022-08-08-09-58-02_512	0.259394	0.266446	0.0909091	0.330991	0.453124	0	0	0.5	0.0546953	0.0785889	0.153745	0.0827933	8	Yes	P-T61R379C_LE	Center_Superior	Center_Superior	P-T61R379C_LE_Center_Superior	226.035	Yes	DL6-18-22-3_P-T61R379C_OCT_Image_LE_Line-2022-08-08-09-58-02	/local_home/local_scratch/ashirini/projects/dyer/Danielle/OCT_batch10_Aug19_2025/output/PipelineProcessed/OCT_crops_segmented/DL6-18-22-3_P-T61R379C_OCT_Image_LE_Line-2022-08-08-09-58-02_512.tif	P-T61R379C	LE	DL6-18-22-3	LCA	Cep290	M	fast	3	C	none	low	translucency	severe_onl_degeneration	high	Center	center	Center	Superior	0	-116	116	194	133	retinal_detachments	retinal_detachments	retinal degeneration
DL6-19-22-3_D-TxL1452F_OCT_Image_RE_Line-2022-08-23-10-24-26_768	0.295805	0.470066	0.181818	0.048638	0.239913	0	0	0	0.144124	0.130451	0.236977	0.174457	9	Yes	D-TxL1452F_RE	Left_Inferior	Nasal_Inferior	D-TxL1452F_RE_Left_Inferior	388.294	Yes	DL6-19-22-3_D-TxL1452F_OCT_Image_RE_Line-2022-08-23-10-24-26	/local_home/local_scratch/ashirini/projects/dyer/Danielle/OCT_batch10_Aug19_2025/output/PipelineProcessed/OCT_crops_segmented/DL6-19-22-3_D-TxL1452F_OCT_Image_RE_Line-2022-08-23-10-24-26_768.tif	D-TxL1452F	RE	DL6-19-22-3	LCA	Rpe65	M	medium	12	F	none	low	small_speckles	severe_onl_degeneration_mid_RPE_degneeration	high	Nasal	right	Left	Inferior	0	-324	-324	-214	155	even_degeneration	no_focal_abarant structure	retinal degeneration
DL6-18-22-3_P-T52R337C_OCT_Image_LE_Line-2022-08-08-10-33-09_768	0.366758	0.250851	0.0909091	0.176076	0.358213	0	0	0	0.227844	0.266346	0.295948	0.249506	10	Yes	P-T52R337C_LE	Left_Inferior	Temporal_Inferior	P-T52R337C_LE_Left_Inferior	294.898	Yes	DL6-18-22-3_P-T52R337C_OCT_Image_LE_Line-2022-08-08-10-33-09	/local_home/local_scratch/ashirini/projects/dyer/Danielle/OCT_batch10_Aug19_2025/output/PipelineProcessed/OCT_crops_segmented/DL6-18-22-3_P-T52R337C_OCT_Image_LE_Line-2022-08-08-10-33-09_768.tif	P-T52R337C	LE	DL6-18-22-3	LCA	Cep290	F	fast	3	C	none	low	translucency	severe_onl_degeneration	high	Temporal	right	Left	Inferior	0	-249	249	-158	98	retinal_detachments	retinal_detachments	retinal degeneration
DL6-18-22-3_P-T52R337C_OCT_Image_RE_Line-2022-08-08-10-41-22_256	0.327046	0.275432	0	0.163522	0.337782	0	0	0	0.146646	0.180511	0.252134	0.183144	11	Yes	P-T52R337C_RE	Right_Inferior	Temporal_Inferior	P-T52R337C_RE_Right_Inferior	215.058	Yes	DL6-18-22-3_P-T52R337C_OCT_Image_RE_Line-2022-08-08-10-41-22	/local_home/local_scratch/ashirini/projects/dyer/Danielle/OCT_batch10_Aug19_2025/output/PipelineProcessed/OCT_crops_segmented/DL6-18-22-3_P-T52R337C_OCT_Image_RE_Line-2022-08-08-10-41-22_256.tif	P-T52R337C	RE	DL6-18-22-3	LCA	Cep290	F	fast	3	C	none	low	translucency	severe_onl_degeneration	medium	Temporal	left	Right	Inferior	0	125	125	-175	118	retinal_detachments	retinal_detachments	retinal degeneration
DL6-18-22-3_P-T61R379C_OCT_Image_LE_Line-2022-08-08-09-57-46_256	0.224852	0.287877	0	0.325227	0.544592	0.111111	0	0	0.107801	0.113142	0.117172	0.167025	12	Yes	P-T61R379C_LE	Right_Optic_nerve	Nasal_Optic_nerve	P-T61R379C_LE_Right_Optic_nerve	129.097	Yes	DL6-18-22-3_P-T61R379C_OCT_Image_LE_Line-2022-08-08-09-57-46	/local_home/local_scratch/ashirini/projects/dyer/Danielle/OCT_batch10_Aug19_2025/output/PipelineProcessed/OCT_crops_segmented/DL6-18-22-3_P-T61R379C_OCT_Image_LE_Line-2022-08-08-09-57-46_256.tif	P-T61R379C	LE	DL6-18-22-3	LCA	Cep290	M	fast	3	C	none	low	translucency	severe_onl_degeneration	high	Nasal	left	Right	Optic_nerve	0	129	-129	-5	0	retinal_detachments	retinal_detachments	retinal degeneration
DL6-18-22-3_P-T61R379C_OCT_Image_LE_Line-2022-08-08-09-58-02_256	0.1539	0.299849	0.0909091	0.160047	0.227613	0	0	0	0.0517824	0.0738415	0.0593784	0.0370446	13	Yes	P-T61R379C_LE	Right_Superior	Nasal_Superior	P-T61R379C_LE_Right_Superior	232.422	Yes	DL6-18-22-3_P-T61R379C_OCT_Image_LE_Line-2022-08-08-09-58-02	/local_home/local_scratch/ashirini/projects/dyer/Danielle/OCT_batch10_Aug19_2025/output/PipelineProcessed/OCT_crops_segmented/DL6-18-22-3_P-T61R379C_OCT_Image_LE_Line-2022-08-08-09-58-02_256.tif	P-T61R379C	LE	DL6-18-22-3	LCA	Cep290	M	fast	3	C	none	low	translucency	severe_onl_degeneration	high	Nasal	left	Right	Superior	0	128	-128	194	133	retinal_detachments	retinal_detachments	retinal degeneration
DL6-18-22-3_P-T52R337C_OCT_Image_LE_Line-2022-08-08-10-33-31_768	0.224852	0.280272	0.0909091	0.292065	0.369562	0	0	0	0.0636434	0.0576029	0.122958	0.0931958	14	Yes	P-T52R337C_LE	Left_Superior	Temporal_Superior	P-T52R337C_LE_Left_Superior	348.862	Yes	DL6-18-22-3_P-T52R337C_OCT_Image_LE_Line-2022-08-08-10-33-31	/local_home/local_scratch/ashirini/projects/dyer/Danielle/OCT_batch10_Aug19_2025/output/PipelineProcessed/OCT_crops_segmented/DL6-18-22-3_P-T52R337C_OCT_Image_LE_Line-2022-08-08-10-33-31_768.tif	P-T52R337C	LE	DL6-18-22-3	LCA	Cep290	F	fast	3	C	none	low	translucency	severe_onl_degeneration	high	Temporal	right	Left	Superior	0	-256	256	237	174	retinal_detachments	retinal_detachments	retinal degeneration
DL6-18-22-3_P-T61R379C_OCT_Image_RE_Line-2022-08-08-10-07-30_512	0.224852	0.258408	0.181818	0.274536	0.304777	0	0	0	0.0449357	0.0785889	0.113475	0.0994071	15	Yes	P-T61R379C_RE	Left_Optic_nerve	Nasal_Optic_nerve	P-T61R379C_RE_Left_Optic_nerve	240.416	Yes	DL6-18-22-3_P-T61R379C_OCT_Image_RE_Line-2022-08-08-10-07-30	/local_home/local_scratch/ashirini/projects/dyer/Danielle/OCT_batch10_Aug19_2025/output/PipelineProcessed/OCT_crops_segmented/DL6-18-22-3_P-T61R379C_OCT_Image_RE_Line-2022-08-08-10-07-30_512.tif	P-T61R379C	RE	DL6-18-22-3	LCA	Cep290	M	fast	3	C	none	low	translucency	severe_onl_degeneration	high	Nasal	center	Left	Optic_nerve	0	-238	-238	-34	0	retinal_detachments	retinal_detachments	retinal degeneration
DL6-18-22-3_P-T61R379C_OCT_Image_RE_Line-2022-08-08-10-07-45_512	0.224852	0.285153	0	0.146546	0.41654	0	0	0.1	0.196018	0.192921	0.0661683	0.0994071	16	Yes	P-T61R379C_RE	Left_Superior	Nasal_Superior	P-T61R379C_RE_Left_Superior	297.382	Yes	DL6-18-22-3_P-T61R379C_OCT_Image_RE_Line-2022-08-08-10-07-45	/local_home/local_scratch/ashirini/projects/dyer/Danielle/OCT_batch10_Aug19_2025/output/PipelineProcessed/OCT_crops_segmented/DL6-18-22-3_P-T61R379C_OCT_Image_RE_Line-2022-08-08-10-07-45_512.tif	P-T61R379C	RE	DL6-18-22-3	LCA	Cep290	M	fast	3	C	none	low	translucency	severe_onl_degeneration	high	Nasal	center	Left	Superior	0	-244	-244	170	106	retinal_detachments	retinal_detachments	retinal degeneration
DL6-18-22-3_P-T52R337C_OCT_Image_RE_Line-2022-08-08-10-52-38_512	0.224852	0.266817	0	0.0761153	0.190242	0	0	0	0.222715	0.177066	0.124311	0.0994071	17	Yes	P-T52R337C_RE	Left_Inferior	Nasal_Inferior	P-T52R337C_RE_Left_Inferior	277.849	Yes	DL6-18-22-3_P-T52R337C_OCT_Image_RE_Line-2022-08-08-10-52-38	/local_home/local_scratch/ashirini/projects/dyer/Danielle/OCT_batch10_Aug19_2025/output/PipelineProcessed/OCT_crops_segmented/DL6-18-22-3_P-T52R337C_OCT_Image_RE_Line-2022-08-08-10-52-38_512.tif	P-T52R337C	RE	DL6-18-22-3	LCA	Cep290	F	fast	3	C	none	low	translucency	severe_onl_degeneration	high	Nasal	center	Left	Inferior	0	-140	-140	-240	177	retinal_detachments	retinal_detachments	retinal degeneration
DL6-18-22-3_P-T61R379C_OCT_Image_LE_Line-2022-08-08-09-57-46_768	0.224852	0.185395	0	0.074694	0.271256	0	0	0	0.148624	0.134777	0.184822	0.14555	18	Yes	P-T61R379C_LE	Left_Optic_nerve	Temporal_Optic_nerve	P-T61R379C_LE_Left_Optic_nerve	359.035	Yes	DL6-18-22-3_P-T61R379C_OCT_Image_LE_Line-2022-08-08-09-57-46	/local_home/local_scratch/ashirini/projects/dyer/Danielle/OCT_batch10_Aug19_2025/output/PipelineProcessed/OCT_crops_segmented/DL6-18-22-3_P-T61R379C_OCT_Image_LE_Line-2022-08-08-09-57-46_768.tif	P-T61R379C	LE	DL6-18-22-3	LCA	Cep290	M	fast	3	C	none	low	translucency	severe_onl_degeneration	high	Temporal	right	Left	Optic_nerve	0	-359	359	-5	0	retinal_detachments	retinal_detachments	retinal degeneration
DL6-18-22-3_P-T52R337C_OCT_Image_LE_Line-2022-08-08-10-33-31_512	0.224852	0.302119	0	0.371496	0.416278	0	0	0.2	0.413175	0.457954	0.0545896	0.112094	19	Yes	P-T52R337C_LE	Center_Superior	Center_Superior	P-T52R337C_LE_Center_Superior	237.304	Yes	DL6-18-22-3_P-T52R337C_OCT_Image_LE_Line-2022-08-08-10-33-31	/local_home/local_scratch/ashirini/projects/dyer/Danielle/OCT_batch10_Aug19_2025/output/PipelineProcessed/OCT_crops_segmented/DL6-18-22-3_P-T52R337C_OCT_Image_LE_Line-2022-08-08-10-33-31_512.tif	P-T52R337C	LE	DL6-18-22-3	LCA	Cep290	F	fast	3	C	none	low	translucency	severe_onl_degeneration	high	Center	center	Center	Superior	0	-12	12	237	174	retinal_detachments	retinal_detachments	retinal degeneration
DL6-18-22-3_P-T52R337C_OCT_Image_LE_Line-2022-08-08-10-33-09_512	0.295805	0.296092	0.0909091	0.570786	0.577433	0	0	0	0.1476	0.133173	0.0815966	0.0243577	20	Yes	P-T52R337C_LE	Center_Inferior	Center_Inferior	P-T52R337C_LE_Center_Inferior	158.079	Yes	DL6-18-22-3_P-T52R337C_OCT_Image_LE_Line-2022-08-08-10-33-09	/local_home/local_scratch/ashirini/projects/dyer/Danielle/OCT_batch10_Aug19_2025/output/PipelineProcessed/OCT_crops_segmented/DL6-18-22-3_P-T52R337C_OCT_Image_LE_Line-2022-08-08-10-33-09_512.tif	P-T52R337C	LE	DL6-18-22-3	LCA	Cep290	F	fast	3	C	none	low	translucency	severe_onl_degeneration	high	Center	center	Center	Inferior	0	-5	5	-158	98	retinal_detachments	retinal_detachments	retinal degeneration
DL6-18-22-3_P-T61R379C_OCT_Image_RE_Line-2022-08-08-10-07-10_512	0.285081	0.255449	0	0.637189	0.792014	0	0	0.2	0.139557	0.187352	0.106197	0.088064	21	Yes	P-T61R379C_RE	Left_Inferior	Nasal_Inferior	P-T61R379C_RE_Left_Inferior	321.226	Yes	DL6-18-22-3_P-T61R379C_OCT_Image_RE_Line-2022-08-08-10-07-10	/local_home/local_scratch/ashirini/projects/dyer/Danielle/OCT_batch10_Aug19_2025/output/PipelineProcessed/OCT_crops_segmented/DL6-18-22-3_P-T61R379C_OCT_Image_RE_Line-2022-08-08-10-07-10_512.tif	P-T61R379C	RE	DL6-18-22-3	LCA	Cep290	M	fast	3	C	none	low	translucency	severe_onl_degeneration	high	Nasal	center	Left	Inferior	0	-235	-235	-219	151	retinal_detachments	retinal_detachments	retinal degeneration
DL6-18-22-3_P-T61R379C_OCT_Image_RE_Line-2022-08-08-10-07-45_256	0.24043	0.274546	0	0.696644	0.699028	0	0	0.1	0.166984	0.183755	0.0524738	0.0408344	22	Yes	P-T61R379C_RE	Center_Superior	Center_Superior	P-T61R379C_RE_Center_Superior	170	Yes	DL6-18-22-3_P-T61R379C_OCT_Image_RE_Line-2022-08-08-10-07-45	/local_home/local_scratch/ashirini/projects/dyer/Danielle/OCT_batch10_Aug19_2025/output/PipelineProcessed/OCT_crops_segmented/DL6-18-22-3_P-T61R379C_OCT_Image_RE_Line-2022-08-08-10-07-45_256.tif	P-T61R379C	RE	DL6-18-22-3	LCA	Cep290	M	fast	3	C	none	low	translucency	severe_onl_degeneration	high	Center	left	Center	Superior	0	0	0	170	106	retinal_detachments	retinal_detachments	retinal degeneration
DL6-8-24-3_R-T73R579C_OCT_Image_LE_Line-2024-07-24-13-54-12_256	0.43771	0.834679	0	0	0	0	0	0.1	0.288537	0.351509	0.24433	0.174457	23	Yes	R-T73R579C_LE	Center_Superior	Center_Superior	R-T73R579C_LE_Center_Superior	183.358	Yes	DL6-8-24-3_R-T73R579C_OCT_Image_LE_Line-2024-07-24-13-54-12	/local_home/local_scratch/ashirini/projects/dyer/Danielle/OCT_batch10_Aug19_2025/output/PipelineProcessed/OCT_crops_segmented/DL6-8-24-3_R-T73R579C_OCT_Image_LE_Line-2024-07-24-13-54-12_256.tif	R-T73R579C	LE	DL6-8-24-3	AMD	Tsc	M	medium	3	C	none	low	Medium_Patterns	mid_multi-layer_degeneration	high	Center	left	Center	Superior	0	82	-82	164	99	no_low_degeneration	no_focal_abarant structure	NA
DL6-8-24-3_R-T73R579C_OCT_Image_RE_Line-2024-07-24-14-00-13_768	0.508663	0.805706	0	0	0	0	0	0.1	0.303143	0.364753	0.140353	0.0994071	24	Yes	R-T73R579C_RE	Left_Optic_nerve	Nasal_Optic_nerve	R-T73R579C_RE_Left_Optic_nerve	170.485	Yes	DL6-8-24-3_R-T73R579C_OCT_Image_RE_Line-2024-07-24-14-00-13	/local_home/local_scratch/ashirini/projects/dyer/Danielle/OCT_batch10_Aug19_2025/output/PipelineProcessed/OCT_crops_segmented/DL6-8-24-3_R-T73R579C_OCT_Image_RE_Line-2024-07-24-14-00-13_768.tif	R-T73R579C	RE	DL6-8-24-3	AMD	Tsc	M	medium	3	C	none	low	Medium_Patterns	mid_multi-layer_degeneration	medium	Nasal	right	Left	Optic_nerve	0	-168	-168	-29	0	no_low_degeneration	no_focal_abarant structure	NA
DL6-26-22-3_G-T59R1372C_OCT_Image_RE_Line-2022-12-12-08-57-36_512	0.511388	0.774403	0	0	0	0	0	0.1	0.420161	0.351509	0.0733711	0.0272399	25	Yes	G-T59R1372C_RE	Left_Optic_nerve	Nasal_Optic_nerve	G-T59R1372C_RE_Left_Optic_nerve	181.995	Yes	DL6-26-22-3_G-T59R1372C_OCT_Image_RE_Line-2022-12-12-08-57-36	/local_home/local_scratch/ashirini/projects/dyer/Danielle/OCT_batch10_Aug19_2025/output/PipelineProcessed/OCT_crops_segmented/DL6-26-22-3_G-T59R1372C_OCT_Image_RE_Line-2022-12-12-08-57-36_512.tif	G-T59R1372C	RE	DL6-26-22-3	DR	Ins2-Akita_M	M	slow	3	C	none	high	unknown	mild_multi-layer_degeneration	high	Nasal	center	Left	Optic_nerve	0	-181	-181	19	0	optic_nerve	no_focal_abarant structure	NA
DL6-8-24-3_R-T73R579C_OCT_Image_RE_Line-2024-07-24-13-57-59_512	0.508663	0.748109	0	0	0	0	0	0.1	0.354992	0.515261	0.151731	0.174457	26	Yes	R-T73R579C_RE	Right_Optic_nerve	Temporal_Optic_nerve	R-T73R579C_RE_Right_Optic_nerve	194.034	Yes	DL6-8-24-3_R-T73R579C_OCT_Image_RE_Line-2024-07-24-13-57-59	/local_home/local_scratch/ashirini/projects/dyer/Danielle/OCT_batch10_Aug19_2025/output/PipelineProcessed/OCT_crops_segmented/DL6-8-24-3_R-T73R579C_OCT_Image_RE_Line-2024-07-24-13-57-59_512.tif	R-T73R579C	RE	DL6-8-24-3	AMD	Tsc	M	medium	3	C	none	low	Medium_Patterns	mid_multi-layer_degeneration	high	Temporal	center	Right	Optic_nerve	0	193	193	-20	0	optic_nerve	no_focal_abarant structure	NA
DL6-19-22-3_L-TxL1667E_OCT_Image_LE_Line-2022-08-22-09-04-30_256	0.579616	0.708696	0	0	0	0.111111	0	0.1	0.386762	0.360736	0.121249	0.159594	27	Yes	L-TxL1667E_LE	Right_Optic_nerve	Nasal_Optic_nerve	L-TxL1667E_LE_Right_Optic_nerve	141.598	Yes	DL6-19-22-3_L-TxL1667E_OCT_Image_LE_Line-2022-08-22-09-04-30	/local_home/local_scratch/ashirini/projects/dyer/Danielle/OCT_batch10_Aug19_2025/output/PipelineProcessed/OCT_crops_segmented/DL6-19-22-3_L-TxL1667E_OCT_Image_LE_Line-2022-08-22-09-04-30_256.tif	L-TxL1667E	LE	DL6-19-22-3	Control	C57BL6J	F	none	9	E	none	low	unknown	none	high	Nasal	left	Right	Optic_nerve	0	141	-141	-13	0	no_low_degeneration	no_focal_abarant structure	NA
DL6-20-22-3_L-TxR4956C_OCT_Image_LE_Line-2022-09-19-08-47-22_768	0.508663	0.709175	0	0	0	0	0	0.2	0.411831	0.351509	0.239194	0.174457	28	Yes	L-TxR4956C_LE	Left_Optic_nerve	Temporal_Optic_nerve	L-TxR4956C_LE_Left_Optic_nerve	314.002	Yes	DL6-20-22-3_L-TxR4956C_OCT_Image_LE_Line-2022-09-19-08-47-22	/local_home/local_scratch/ashirini/projects/dyer/Danielle/OCT_batch10_Aug19_2025/output/PipelineProcessed/OCT_crops_segmented/DL6-20-22-3_L-TxR4956C_OCT_Image_LE_Line-2022-09-19-08-47-22_768.tif	L-TxR4956C	LE	DL6-20-22-3	Control	C57BL6J	M	none	3	C	none	low	unknown	none	high	Temporal	right	Left	Optic_nerve	0	-314	314	1	0	no_low_degeneration	no_focal_abarant structure	NA
DL6-8-24-3_R-T98R535F_OCT_Image_RE_Line-2024-07-24-15-18-33_768	0.508663	0.663018	0	0	0	0	0	0.2	0.382665	0.344198	0.14482	0.174457	29	Yes	R-T98R535F_RE	Left_Inferior	Nasal_Inferior	R-T98R535F_RE_Left_Inferior	275.269	Yes	DL6-8-24-3_R-T98R535F_OCT_Image_RE_Line-2024-07-24-15-18-33	/local_home/local_scratch/ashirini/projects/dyer/Danielle/OCT_batch10_Aug19_2025/output/PipelineProcessed/OCT_crops_segmented/DL6-8-24-3_R-T98R535F_OCT_Image_RE_Line-2024-07-24-15-18-33_768.tif	R-T98R535F	RE	DL6-8-24-3	AMD	Tsc	F	medium	12	F	none	low	Medium_Patterns	severe_onl_degeneration	high	Nasal	right	Left	Inferior	0	-202	-202	-187	130	even_degeneration	no_focal_abarant structure	NA
DL6-22-22-3_L-TxL1615F_OCT_Image_RE_Line-2022-10-18-09-58-33_512	0.619365	0.798862	0.181818	0	0	0	0	0.1	0.465116	0.490266	0.271811	0.141451	30	Yes	L-TxL1615F_RE	Left_Optic_nerve	Nasal_Optic_nerve	L-TxL1615F_RE_Left_Optic_nerve	145.582	Yes	DL6-22-22-3_L-TxL1615F_OCT_Image_RE_Line-2022-10-18-09-58-33	/local_home/local_scratch/ashirini/projects/dyer/Danielle/OCT_batch10_Aug19_2025/output/PipelineProcessed/OCT_crops_segmented/DL6-22-22-3_L-TxL1615F_OCT_Image_RE_Line-2022-10-18-09-58-33_512.tif	L-TxL1615F	RE	DL6-22-22-3	Control	C57BL6J	M	none	12	F	none	low	unknown	none	high	Nasal	center	Left	Optic_nerve	0	-145	-145	13	0	no_low_degeneration	no_focal_abarant structure	NA
DL6-8-24-3_R-T77L580C_OCT_Image_RE_Line-2024-07-24-14-05-08_256	0.579616	0.814316	0.181818	0	0	0	0	0	0.430176	0.406093	0.221118	0.249506	31	Yes	R-T77L580C_RE	Right_Optic_nerve	Temporal_Optic_nerve	R-T77L580C_RE_Right_Optic_nerve	170	Yes	DL6-8-24-3_R-T77L580C_OCT_Image_RE_Line-2024-07-24-14-05-08	/local_home/local_scratch/ashirini/projects/dyer/Danielle/OCT_batch10_Aug19_2025/output/PipelineProcessed/OCT_crops_segmented/DL6-8-24-3_R-T77L580C_OCT_Image_RE_Line-2024-07-24-14-05-08_256.tif	R-T77L580C	RE	DL6-8-24-3	AMD	Tsc	M	medium	3	C	none	low	Medium_Patterns	mid_multi-layer_degeneration	high	Temporal	left	Right	Optic_nerve	0	170	170	0	0	no_low_degeneration	no_focal_abarant structure	NA
DL6-20-22-3_L-TxR4956C_OCT_Image_RE_Line-2022-09-19-09-26-46_512	0.619365	0.858562	0.0909091	0	0	0	0	0.2	0.265948	0.390195	0.183851	0.138047	32	Yes	L-TxR4956C_RE	Center_Inferior	Center_Inferior	L-TxR4956C_RE_Center_Inferior	192.842	Yes	DL6-20-22-3_L-TxR4956C_OCT_Image_RE_Line-2022-09-19-09-26-46	/local_home/local_scratch/ashirini/projects/dyer/Danielle/OCT_batch10_Aug19_2025/output/PipelineProcessed/OCT_crops_segmented/DL6-20-22-3_L-TxR4956C_OCT_Image_RE_Line-2022-09-19-09-26-46_512.tif	L-TxR4956C	RE	DL6-20-22-3	Control	C57BL6J	M	none	3	C	none	low	unknown	none	high	Center	center	Center	Inferior	0	18	18	-192	130	no_low_degeneration	no_focal_abarant structure	NA
DL6-8-24-3_R-T36L539C_OCT_Image_LE_Line-2024-07-23-10-25-25_768	0.508663	0.855291	0.181818	0	0	0	0	0.1	0.378102	0.460677	0.133514	0.0845444	33	Yes	R-T36L539C_LE	Left_Optic_nerve	Temporal_Optic_nerve	R-T36L539C_LE_Left_Optic_nerve	202.556	Yes	DL6-8-24-3_R-T36L539C_OCT_Image_LE_Line-2024-07-23-10-25-25	/local_home/local_scratch/ashirini/projects/dyer/Danielle/OCT_batch10_Aug19_2025/output/PipelineProcessed/OCT_crops_segmented/DL6-8-24-3_R-T36L539C_OCT_Image_LE_Line-2024-07-23-10-25-25_768.tif	R-T36L539C	LE	DL6-8-24-3	AMD	Tsc	F	medium	3	C	none	low	Medium_Patterns	mid_multi-layer_degeneration	high	Temporal	right	Left	Optic_nerve	0	-202	202	15	0	no_low_degeneration	no_focal_abarant structure	NA
DL6-20-22-3_L-TxL4932C_OCT_Image_LE_Line-2022-09-19-10-08-55_256	0.508663	0.679866	0	0	0	0	0	0.3	0.519225	0.462624	0.292251	0.231028	34	Yes	L-TxL4932C_LE	Right_Optic_nerve	Nasal_Optic_nerve	L-TxL4932C_LE_Right_Optic_nerve	123.762	Yes	DL6-20-22-3_L-TxL4932C_OCT_Image_LE_Line-2022-09-19-10-08-55	/local_home/local_scratch/ashirini/projects/dyer/Danielle/OCT_batch10_Aug19_2025/output/PipelineProcessed/OCT_crops_segmented/DL6-20-22-3_L-TxL4932C_OCT_Image_LE_Line-2022-09-19-10-08-55_256.tif	L-TxL4932C	LE	DL6-20-22-3	Control	C57BL6J	F	none	3	C	none	low	unknown	none	high	Nasal	left	Right	Optic_nerve	0	121	-121	26	0	optic_nerve	no_focal_abarant structure	NA
DL6-8-24-3_R-T92L534F_OCT_Image_LE_Line-2024-07-24-14-57-20_256	0.440662	0.698495	0	0	0	0	0	0.3	0.560826	0.511836	0.272665	0.206414	35	Yes	R-T92L534F_LE	Right_Optic_nerve	Nasal_Optic_nerve	R-T92L534F_LE_Right_Optic_nerve	121.413	Yes	DL6-8-24-3_R-T92L534F_OCT_Image_LE_Line-2024-07-24-14-57-20	/local_home/local_scratch/ashirini/projects/dyer/Danielle/OCT_batch10_Aug19_2025/output/PipelineProcessed/OCT_crops_segmented/DL6-8-24-3_R-T92L534F_OCT_Image_LE_Line-2024-07-24-14-57-20_256.tif	R-T92L534F	LE	DL6-8-24-3	AMD	Tsc	F	medium	12	F	none	low	Medium_Patterns	severe_onl_degeneration	medium	Nasal	left	Right	Optic_nerve	0	121	-121	-10	0	even_degeneration	no_focal_abarant structure	NA
DL6-26-22-3_G-T57L1371C_OCT_Image_LE_Line-2022-12-12-08-37-57_256	0.579616	0.706101	0	0	0	0	0	0.3	0.399861	0.482207	0.157702	0.0994071	36	Yes	G-T57L1371C_LE	Right_Optic_nerve	Nasal_Optic_nerve	G-T57L1371C_LE_Right_Optic_nerve	168.181	Yes	DL6-26-22-3_G-T57L1371C_OCT_Image_LE_Line-2022-12-12-08-37-57	/local_home/local_scratch/ashirini/projects/dyer/Danielle/OCT_batch10_Aug19_2025/output/PipelineProcessed/OCT_crops_segmented/DL6-26-22-3_G-T57L1371C_OCT_Image_LE_Line-2022-12-12-08-37-57_256.tif	G-T57L1371C	LE	DL6-26-22-3	DR	Ins2-Akita_M	M	slow	3	C	none	high	unknown	mild_multi-layer_degeneration	high	Nasal	left	Right	Optic_nerve	0	166	-166	-27	0	no_low_degeneration	no_focal_abarant structure	NA
DL6-8-24-3_R-T83L582C_OCT_Image_RE_Line-2024-07-24-14-33-43_512	0.508663	0.669307	0.0909091	0	0	0.111111	0	0.3	0.469327	0.432342	0.106905	0.0994071	37	Yes	R-T83L582C_RE	Left_Optic_nerve	Nasal_Optic_nerve	R-T83L582C_RE_Left_Optic_nerve	140.057	Yes	DL6-8-24-3_R-T83L582C_OCT_Image_RE_Line-2024-07-24-14-33-43	/local_home/local_scratch/ashirini/projects/dyer/Danielle/OCT_batch10_Aug19_2025/output/PipelineProcessed/OCT_crops_segmented/DL6-8-24-3_R-T83L582C_OCT_Image_RE_Line-2024-07-24-14-33-43_512.tif	R-T83L582C	RE	DL6-8-24-3	AMD	Tsc	M	medium	3	C	none	low	Medium_Patterns	mid_multi-layer_degeneration	high	Nasal	center	Left	Optic_nerve	0	-140	-140	-4	0	optic_nerve	no_focal_abarant structure	NA
DL6-8-24-3_R-T83L582C_OCT_Image_LE_Line-2024-07-24-14-27-37_256	0.508663	0.743739	0.181818	0	0	0.222222	0	0.3	0.440428	0.588494	0.204392	0.15798	38	Yes	R-T83L582C_LE	Right_Optic_nerve	Nasal_Optic_nerve	R-T83L582C_LE_Right_Optic_nerve	131.746	Yes	DL6-8-24-3_R-T83L582C_OCT_Image_LE_Line-2024-07-24-14-27-37	/local_home/local_scratch/ashirini/projects/dyer/Danielle/OCT_batch10_Aug19_2025/output/PipelineProcessed/OCT_crops_segmented/DL6-8-24-3_R-T83L582C_OCT_Image_LE_Line-2024-07-24-14-27-37_256.tif	R-T83L582C	LE	DL6-8-24-3	AMD	Tsc	M	medium	3	C	none	low	Medium_Patterns	mid_multi-layer_degeneration	high	Nasal	left	Right	Optic_nerve	0	131	-131	-14	0	optic_nerve	no_focal_abarant structure	NA
DL6-8-24-3_R-T69R577C_OCT_Image_LE_Line-2024-07-24-13-31-41_256	0.43771	0.700045	0	0	0	0.222222	0	0.2	0.457556	0.460454	0.0808816	0.0994071	39	Yes	R-T69R577C_LE	Right_Optic_nerve	Nasal_Optic_nerve	R-T69R577C_LE_Right_Optic_nerve	144.499	Yes	DL6-8-24-3_R-T69R577C_OCT_Image_LE_Line-2024-07-24-13-31-41	/local_home/local_scratch/ashirini/projects/dyer/Danielle/OCT_batch10_Aug19_2025/output/PipelineProcessed/OCT_crops_segmented/DL6-8-24-3_R-T69R577C_OCT_Image_LE_Line-2024-07-24-13-31-41_256.tif	R-T69R577C	LE	DL6-8-24-3	AMD	Tsc	M	medium	3	C	none	low	Medium_Patterns	mid_multi-layer_degeneration	medium	Nasal	left	Right	Optic_nerve	0	144	-144	12	0	optic_nerve	no_focal_abarant structure	NA
DL6-8-24-3_R-T75L541C_OCT_Image_LE_Line-2024-07-23-11-05-24_256	0.579616	0.747304	0	0	0	0.222222	0	0.3	0.503849	0.460677	0.194645	0.1858	40	Yes	R-T75L541C_LE	Right_Optic_nerve	Nasal_Optic_nerve	R-T75L541C_LE_Right_Optic_nerve	166.208	Yes	DL6-8-24-3_R-T75L541C_OCT_Image_LE_Line-2024-07-23-11-05-24	/local_home/local_scratch/ashirini/projects/dyer/Danielle/OCT_batch10_Aug19_2025/output/PipelineProcessed/OCT_crops_segmented/DL6-8-24-3_R-T75L541C_OCT_Image_LE_Line-2024-07-23-11-05-24_256.tif	R-T75L541C	LE	DL6-8-24-3	AMD	Tsc	M	medium	3	C	none	low	Medium_Patterns	mid_multi-layer_degeneration	high	Nasal	left	Right	Optic_nerve	0	141	-141	-88	18	no_low_degeneration	no_focal_abarant structure	NA
DL6-22-22-3_L-TxL1657F_OCT_Image_RE_Line-2022-10-18-09-44-47_256	0.366758	0.763032	0	0	0	0.222222	0	0	0.390968	0.491256	0.0708953	0.0243577	41	Yes	L-TxL1657F_RE	Right_Optic_nerve	Temporal_Optic_nerve	L-TxL1657F_RE_Right_Optic_nerve	129.031	Yes	DL6-22-22-3_L-TxL1657F_OCT_Image_RE_Line-2022-10-18-09-44-47	/local_home/local_scratch/ashirini/projects/dyer/Danielle/OCT_batch10_Aug19_2025/output/PipelineProcessed/OCT_crops_segmented/DL6-22-22-3_L-TxL1657F_OCT_Image_RE_Line-2022-10-18-09-44-47_256.tif	L-TxL1657F	RE	DL6-22-22-3	Control	C57BL6J	F	none	12	F	none	low	unknown	none	medium	Temporal	left	Right	Optic_nerve	0	125	125	-32	0	optic_nerve	no_focal_abarant structure	NA
DL6-22-22-3_L-TxR1659F_OCT_Image_LE_Line-2022-10-18-09-22-17_512	0.463914	0.749372	0	0	0	0.333333	0	0.1	0.286004	0.296925	0.082094	0.0520747	42	Yes	L-TxR1659F_LE	Right_Optic_nerve	Nasal_Optic_nerve	L-TxR1659F_LE_Right_Optic_nerve	167.356	Yes	DL6-22-22-3_L-TxR1659F_OCT_Image_LE_Line-2022-10-18-09-22-17	/local_home/local_scratch/ashirini/projects/dyer/Danielle/OCT_batch10_Aug19_2025/output/PipelineProcessed/OCT_crops_segmented/DL6-22-22-3_L-TxR1659F_OCT_Image_LE_Line-2022-10-18-09-22-17_512.tif	L-TxR1659F	LE	DL6-22-22-3	Control	C57BL6J	F	none	12	F	none	low	unknown	none	high	Nasal	center	Right	Optic_nerve	0	162	-162	42	0	optic_nerve	no_focal_abarant structure	NA
DL6-17-22-3_L-TxR669D_OCT_Image_RE_Line-2022-07-26-11-19-21_512	0.366758	0.794844	0.181818	0	0	0	0	0.3	0.342486	0.559035	0.0312225	0.02854	43	Yes	L-TxR669D_RE	Left_Optic_nerve	Nasal_Optic_nerve	L-TxR669D_RE_Left_Optic_nerve	193.569	Yes	DL6-17-22-3_L-TxR669D_OCT_Image_RE_Line-2022-07-26-11-19-21	/local_home/local_scratch/ashirini/projects/dyer/Danielle/OCT_batch10_Aug19_2025/output/PipelineProcessed/OCT_crops_segmented/DL6-17-22-3_L-TxR669D_OCT_Image_RE_Line-2022-07-26-11-19-21_512.tif	L-TxR669D	RE	DL6-17-22-3	Control	C57BL6J	M	none	6	D	none	low	unknown	none	high	Nasal	center	Left	Optic_nerve	0	-190	-190	-37	0	no_low_degeneration	no_focal_abarant structure	NA
DL6-6-24-3_R-T15R575F_OCT_Image_LE_Line-2024-05-13-09-18-47_768	0.366758	0.683506	0.0909091	0	0	0.222222	0	0.3	0.23179	0.524626	0.120379	0.0994071	44	Yes	R-T15R575F_LE	Left_Optic_nerve	Temporal_Optic_nerve	R-T15R575F_LE_Left_Optic_nerve	330.388	Yes	DL6-6-24-3_R-T15R575F_OCT_Image_LE_Line-2024-05-13-09-18-47	/local_home/local_scratch/ashirini/projects/dyer/Danielle/OCT_batch10_Aug19_2025/output/PipelineProcessed/OCT_crops_segmented/DL6-6-24-3_R-T15R575F_OCT_Image_LE_Line-2024-05-13-09-18-47_768.tif	R-T15R575F	LE	DL6-6-24-3	AMD	Tsc	M	medium	12	F	none	low	Medium_Patterns	mid_onl_degeneration	high	Temporal	right	Left	Optic_nerve	0	-330	330	-16	0	even_degeneration	no_focal_abarant structure	NA
DL6-8-24-3_R-T71L578C_OCT_Image_RE_Line-2024-07-22-10-28-17_512	0.309856	0.835031	0.0909091	0	0	0	0	0.1	0.572234	0.515261	0.137328	0.0392204	45	Yes	R-T71L578C_RE	Left_Optic_nerve	Nasal_Optic_nerve	R-T71L578C_RE_Left_Optic_nerve	173.046	Yes	DL6-8-24-3_R-T71L578C_OCT_Image_RE_Line-2024-07-22-10-28-17	/local_home/local_scratch/ashirini/projects/dyer/Danielle/OCT_batch10_Aug19_2025/output/PipelineProcessed/OCT_crops_segmented/DL6-8-24-3_R-T71L578C_OCT_Image_RE_Line-2024-07-22-10-28-17_512.tif	R-T71L578C	RE	DL6-8-24-3	AMD	Tsc	M	medium	3	C	none	low	Medium_Patterns	mid_multi-layer_degeneration	high	Nasal	center	Left	Optic_nerve	0	-173	-173	4	0	optic_nerve	no_focal_abarant structure	NA
DL6-25-22-3_D-T3L1475C_OCT_Image_LE_Line-2022-11-29-10-13-41_256	0.295805	0.671907	0.0909091	0	0	0	0	0	0.419869	0.515261	0.109766	0.0994071	46	Yes	D-T3L1475C_LE	Right_Optic_nerve	Nasal_Optic_nerve	D-T3L1475C_LE_Right_Optic_nerve	135.518	Yes	DL6-25-22-3_D-T3L1475C_OCT_Image_LE_Line-2022-11-29-10-13-41	/local_home/local_scratch/ashirini/projects/dyer/Danielle/OCT_batch10_Aug19_2025/output/PipelineProcessed/OCT_crops_segmented/DL6-25-22-3_D-T3L1475C_OCT_Image_LE_Line-2022-11-29-10-13-41_256.tif	D-T3L1475C	LE	DL6-25-22-3	LCA	Rpe65	M	medium	3	C	none	low	small_speckles	mild_onl_degeneration_mid_RPE_degneeration	high	Nasal	left	Right	Optic_nerve	0	133	-133	-26	0	even_degeneration	no_focal_abarant structure	NA
DL6-7-23-3_G-T91ExE_OCT_Image_LE_Line-2023-05-30-15-35-57_768	0.366758	0.716747	0.0909091	0	0	0	0	0	0.378912	0.406093	0.109153	0.0994071	47	Yes	G-T91ExE_LE	Left_Optic_nerve	Temporal_Optic_nerve	G-T91ExE_LE_Left_Optic_nerve	189.066	Yes	DL6-7-23-3_G-T91ExE_OCT_Image_LE_Line-2023-05-30-15-35-57	/local_home/local_scratch/ashirini/projects/dyer/Danielle/OCT_batch10_Aug19_2025/output/PipelineProcessed/OCT_crops_segmented/DL6-7-23-3_G-T91ExE_OCT_Image_LE_Line-2023-05-30-15-35-57_768.tif	G-T91ExE	LE	DL6-7-23-3	DR	Ins2-Akita_M	M	slow	9	E	none	high	unknown	mid_multi-layer_degeneration	high	Temporal	right	Left	Optic_nerve	0	-185	185	-39	0	even_degeneration	no_focal_abarant structure	NA
DL6-2-23-3_G-T71R378D_OCT_Image_LE_Line-2023-01-26-09-08-54_768	0.295805	0.615956	0.181818	0	0	0	0	0.1	0.397136	0.351509	0.0797721	0.0994071	48	Yes	G-T71R378D_LE	Left_Optic_nerve	Temporal_Optic_nerve	G-T71R378D_LE_Left_Optic_nerve	162.604	Yes	DL6-2-23-3_G-T71R378D_OCT_Image_LE_Line-2023-01-26-09-08-54	/local_home/local_scratch/ashirini/projects/dyer/Danielle/OCT_batch10_Aug19_2025/output/PipelineProcessed/OCT_crops_segmented/DL6-2-23-3_G-T71R378D_OCT_Image_LE_Line-2023-01-26-09-08-54_768.tif	G-T71R378D	LE	DL6-2-23-3	DR	Ins2-Akita_M	M	slow	6	D	none	high	unknown	mid_multi-layer_degeneration	high	Temporal	right	Left	Optic_nerve	0	-162	162	-14	0	no_low_degeneration	no_focal_abarant structure	NA
DL6-7-23-3_G-TxL1361E_OCT_Image_RE_Line-2023-05-30-15-18-55_512	0.295805	0.756871	0.181818	0	0	0	0	0	0.300268	0.351509	0.0973619	0.0994071	49	Yes	G-TxL1361E_RE	Center_Inferior	Center_Inferior	G-TxL1361E_RE_Center_Inferior	203.482	Yes	DL6-7-23-3_G-TxL1361E_OCT_Image_RE_Line-2023-05-30-15-18-55	/local_home/local_scratch/ashirini/projects/dyer/Danielle/OCT_batch10_Aug19_2025/output/PipelineProcessed/OCT_crops_segmented/DL6-7-23-3_G-TxL1361E_OCT_Image_RE_Line-2023-05-30-15-18-55_512.tif	G-TxL1361E	RE	DL6-7-23-3	DR	Ins2-Akita_M	M	slow	9	E	none	high	unknown	mid_multi-layer_degeneration	high	Center	center	Center	Inferior	0	-14	-14	-203	130	even_degeneration	no_focal_abarant structure	NA
DL6-17-22-3_L-TxR672D_OCT_Image_LE_Line-2022-07-25-09-33-44_512	0.43771	0.776052	0.454545	0	0	0	0	0	0.533588	0.679013	0.123638	0.155978	50	Yes	L-TxR672D_LE	Right_Optic_nerve	Nasal_Optic_nerve	L-TxR672D_LE_Right_Optic_nerve	172.285	Yes	DL6-17-22-3_L-TxR672D_OCT_Image_LE_Line-2022-07-25-09-33-44	/local_home/local_scratch/ashirini/projects/dyer/Danielle/OCT_batch10_Aug19_2025/output/PipelineProcessed/OCT_crops_segmented/DL6-17-22-3_L-TxR672D_OCT_Image_LE_Line-2022-07-25-09-33-44_512.tif	L-TxR672D	LE	DL6-17-22-3	Control	C57BL6J	F	none	6	D	none	low	unknown	none	high	Nasal	center	Right	Optic_nerve	0	171	-171	-21	0	optic_nerve	no_focal_abarant structure	NA
DL6-15-22-3_G-T80R1304F_OCT_Image_RE_Line-2022-06-28-09-01-11_768	0.43771	0.75577	0.363636	0	0	0.111111	0	0.2	0.523434	0.402417	0.0976175	0.103589	51	Yes	G-T80R1304F_RE	Left_Optic_nerve	Nasal_Optic_nerve	G-T80R1304F_RE_Left_Optic_nerve	154.26	Yes	DL6-15-22-3_G-T80R1304F_OCT_Image_RE_Line-2022-06-28-09-01-11	/local_home/local_scratch/ashirini/projects/dyer/Danielle/OCT_batch10_Aug19_2025/output/PipelineProcessed/OCT_crops_segmented/DL6-15-22-3_G-T80R1304F_OCT_Image_RE_Line-2022-06-28-09-01-11_768.tif	G-T80R1304F	RE	DL6-15-22-3	DR	Ins2-Akita_F	F	slow	12	F	none	low	unknown	none	high	Nasal	right	Left	Optic_nerve	0	-150	-150	-36	0	no_low_degeneration	no_focal_abarant structure	NA
DL6-8-24-3_R-T34R538C_OCT_Image_RE_Line-2024-07-23-10-19-39_256	0.508663	0.819248	0.272727	0	0	0	0	0.2	0.565782	0.460677	0.138848	0.0994071	52	Yes	R-T34R538C_RE	Right_Optic_nerve	Temporal_Optic_nerve	R-T34R538C_RE_Right_Optic_nerve	136.4	Yes	DL6-8-24-3_R-T34R538C_OCT_Image_RE_Line-2024-07-23-10-19-39	/local_home/local_scratch/ashirini/projects/dyer/Danielle/OCT_batch10_Aug19_2025/output/PipelineProcessed/OCT_crops_segmented/DL6-8-24-3_R-T34R538C_OCT_Image_RE_Line-2024-07-23-10-19-39_256.tif	R-T34R538C	RE	DL6-8-24-3	AMD	Tsc	F	medium	3	C	none	low	Medium_Patterns	mid_multi-layer_degeneration	high	Temporal	left	Right	Optic_nerve	0	131	131	-38	0	no_low_degeneration	no_focal_abarant structure	NA
DL6-8-24-3_R-T79R581C_OCT_Image_RE_Line-2024-07-24-14-17-52_512	0.508663	0.794077	0	0	0	0.111111	0	0	0.590888	0.48949	0.408592	0.178639	53	Yes	R-T79R581C_RE	Left_Optic_nerve	Nasal_Optic_nerve	R-T79R581C_RE_Left_Optic_nerve	176.23	Yes	DL6-8-24-3_R-T79R581C_OCT_Image_RE_Line-2024-07-24-14-17-52	/local_home/local_scratch/ashirini/projects/dyer/Danielle/OCT_batch10_Aug19_2025/output/PipelineProcessed/OCT_crops_segmented/DL6-8-24-3_R-T79R581C_OCT_Image_RE_Line-2024-07-24-14-17-52_512.tif	R-T79R581C	RE	DL6-8-24-3	AMD	Tsc	M	medium	3	C	none	low	Medium_Patterns	mid_multi-layer_degeneration	high	Nasal	center	Left	Optic_nerve	0	-176	-176	-9	0	no_low_degeneration	no_focal_abarant structure	NA
DL6-20-22-3_G-T66R1321C_OCT_Image_LE_Line-2022-09-19-10-35-23_768	0.5897	0.725779	0	0	0	0.111111	0	0.1	0.445961	0.431267	0.293327	0.185124	54	Yes	G-T66R1321C_LE	Left_Optic_nerve	Temporal_Optic_nerve	G-T66R1321C_LE_Left_Optic_nerve	151.109	Yes	DL6-20-22-3_G-T66R1321C_OCT_Image_LE_Line-2022-09-19-10-35-23	/local_home/local_scratch/ashirini/projects/dyer/Danielle/OCT_batch10_Aug19_2025/output/PipelineProcessed/OCT_crops_segmented/DL6-20-22-3_G-T66R1321C_OCT_Image_LE_Line-2022-09-19-10-35-23_768.tif	G-T66R1321C	LE	DL6-20-22-3	DR	Ins2-Akita_F	F	slow	3	C	none	high	unknown	none	high	Temporal	right	Left	Optic_nerve	0	-147	147	35	0	optic_nerve	no_focal_abarant structure	NA
DL6-8-24-3_R-T38R540C_OCT_Image_LE_Line-2024-07-23-10-50-28_256	0.5897	0.78598	0	0	0	0	0	0.1	0.453085	0.442961	0.419638	0.223637	55	Yes	R-T38R540C_LE	Right_Optic_nerve	Nasal_Optic_nerve	R-T38R540C_LE_Right_Optic_nerve	171.945	Yes	DL6-8-24-3_R-T38R540C_OCT_Image_LE_Line-2024-07-23-10-50-28	/local_home/local_scratch/ashirini/projects/dyer/Danielle/OCT_batch10_Aug19_2025/output/PipelineProcessed/OCT_crops_segmented/DL6-8-24-3_R-T38R540C_OCT_Image_LE_Line-2024-07-23-10-50-28_256.tif	R-T38R540C	LE	DL6-8-24-3	AMD	Tsc	F	medium	3	C	none	low	Medium_Patterns	mid_multi-layer_degeneration	high	Nasal	left	Right	Optic_nerve	0	171	-171	18	0	no_low_degeneration	no_focal_abarant structure	NA
DL6-17-22-3_L-TxL674D_OCT_Image_LE_Line-2022-07-25-09-10-45_768	0.579616	0.823925	0	0	0	0	0	0.3	0.560098	0.721546	0.378997	0.319883	56	Yes	L-TxL674D_LE	Left_Optic_nerve	Temporal_Optic_nerve	L-TxL674D_LE_Left_Optic_nerve	124.004	Yes	DL6-17-22-3_L-TxL674D_OCT_Image_LE_Line-2022-07-25-09-10-45	/local_home/local_scratch/ashirini/projects/dyer/Danielle/OCT_batch10_Aug19_2025/output/PipelineProcessed/OCT_crops_segmented/DL6-17-22-3_L-TxL674D_OCT_Image_LE_Line-2022-07-25-09-10-45_768.tif	L-TxL674D	LE	DL6-17-22-3	Control	C57BL6J	F	none	6	D	none	low	unknown	none	medium	Temporal	right	Left	Optic_nerve	0	-124	124	1	0	optic_nerve	no_focal_abarant structure	NA
DL6-22-22-3_L-TxL1623F_OCT_Image_LE_Line-2022-10-18-10-10-32_256	0.650568	0.734761	0.0909091	0	0	0	0	0.3	0.379547	0.561129	0.431588	0.288019	57	Yes	L-TxL1623F_LE	Right_Optic_nerve	Nasal_Optic_nerve	L-TxL1623F_LE_Right_Optic_nerve	184.024	Yes	DL6-22-22-3_L-TxL1623F_OCT_Image_LE_Line-2022-10-18-10-10-32	/local_home/local_scratch/ashirini/projects/dyer/Danielle/OCT_batch10_Aug19_2025/output/PipelineProcessed/OCT_crops_segmented/DL6-22-22-3_L-TxL1623F_OCT_Image_LE_Line-2022-10-18-10-10-32_256.tif	L-TxL1623F	LE	DL6-22-22-3	Control	C57BL6J	M	none	12	F	none	low	unknown	none	high	Nasal	left	Right	Optic_nerve	0	184	-184	3	0	no_low_degeneration	no_focal_abarant structure	NA
DL6-4-24-3_R-T32R527F_OCT_Image_RE_Line-2024-04-09-09-40-23_768	0.259394	0.474123	0.363636	0	0	0.444444	0	0.2	0.309865	0.408189	0.186662	0.148631	58	Yes	R-T32R527F_RE	Left_Inferior	Nasal_Inferior	R-T32R527F_RE_Left_Inferior	358.816	Yes	DL6-4-24-3_R-T32R527F_OCT_Image_RE_Line-2024-04-09-09-40-23	/local_home/local_scratch/ashirini/projects/dyer/Danielle/OCT_batch10_Aug19_2025/output/PipelineProcessed/OCT_crops_segmented/DL6-4-24-3_R-T32R527F_OCT_Image_RE_Line-2024-04-09-09-40-23_768.tif	R-T32R527F	RE	DL6-4-24-3	AMD	Tsc	F	medium	12	F	none	low	Medium_Patterns	severe_onl_degeneration	medium	Nasal	right	Left	Inferior	0	-218	-218	-285	223	even_degeneration	no_focal_abarant structure	retinal degeneration
DL6-8-24-3_R-T92L534F_OCT_Image_RE_Line-2024-07-24-15-02-58_768	0.366758	0.578695	0.181818	0	0	0.555556	0	0.2	0.252204	0.326951	0.287235	0.249506	59	Yes	R-T92L534F_RE	Left_Optic_nerve	Nasal_Optic_nerve	R-T92L534F_RE_Left_Optic_nerve	324.6	Yes	DL6-8-24-3_R-T92L534F_OCT_Image_RE_Line-2024-07-24-15-02-58	/local_home/local_scratch/ashirini/projects/dyer/Danielle/OCT_batch10_Aug19_2025/output/PipelineProcessed/OCT_crops_segmented/DL6-8-24-3_R-T92L534F_OCT_Image_RE_Line-2024-07-24-15-02-58_768.tif	R-T92L534F	RE	DL6-8-24-3	AMD	Tsc	F	medium	12	F	none	low	Medium_Patterns	severe_onl_degeneration	high	Nasal	right	Left	Optic_nerve	0	-322	-322	41	0	even_degeneration	no_focal_abarant structure	retinal degeneration
DL6-4-24-3_R-T48L526F_OCT_Image_LE_Line-2024-04-09-09-20-17_768	0.224852	0.5076	0.272727	0	0	0	0	0.3	0.245865	0.242341	0.0572714	0.0243577	60	Yes	R-T48L526F_LE	Left_Optic_nerve	Temporal_Optic_nerve	R-T48L526F_LE_Left_Optic_nerve	244.297	Yes	DL6-4-24-3_R-T48L526F_OCT_Image_LE_Line-2024-04-09-09-20-17	/local_home/local_scratch/ashirini/projects/dyer/Danielle/OCT_batch10_Aug19_2025/output/PipelineProcessed/OCT_crops_segmented/DL6-4-24-3_R-T48L526F_OCT_Image_LE_Line-2024-04-09-09-20-17_768.tif	R-T48L526F	LE	DL6-4-24-3	AMD	Tsc	F	medium	12	F	none	low	Medium_Patterns	severe_onl_degeneration	high	Temporal	right	Left	Optic_nerve	0	-241	241	-40	0	even_degeneration	no_focal_abarant structure	retinal degeneration
DL6-24-22-3_D-T34L1404F_OCT_Image_LE_Line-2022-11-16-17-00-39_256	0.224852	0.536837	0.181818	0	0	0.111111	0	0.2	0.175339	0.306152	0.0953994	0.0243577	61	Yes	D-T34L1404F_LE	Right_Optic_nerve	Nasal_Optic_nerve	D-T34L1404F_LE_Right_Optic_nerve	157.471	Yes	DL6-24-22-3_D-T34L1404F_OCT_Image_LE_Line-2022-11-16-17-00-39	/local_home/local_scratch/ashirini/projects/dyer/Danielle/OCT_batch10_Aug19_2025/output/PipelineProcessed/OCT_crops_segmented/DL6-24-22-3_D-T34L1404F_OCT_Image_LE_Line-2022-11-16-17-00-39_256.tif	D-T34L1404F	LE	DL6-24-22-3	LCA	Rpe65	F	medium	12	F	none	low	small_speckles	severe_onl_degeneration_mid_RPE_degneeration	high	Nasal	left	Right	Optic_nerve	0	146	-146	-59	0	optic_nerve	no_focal_abarant structure	retinal degeneration
DL6-4-24-3_R-T1L570F_OCT_Image_LE_Line-2024-04-08-09-11-06_512	0.1539	0.478656	0.181818	0	0	0	0	0.2	0.229106	0.302112	0.0881967	0.0994071	62	Yes	R-T1L570F_LE	Center_Superior	Center_Superior	R-T1L570F_LE_Center_Superior	191.366	Yes	DL6-4-24-3_R-T1L570F_OCT_Image_LE_Line-2024-04-08-09-11-06	/local_home/local_scratch/ashirini/projects/dyer/Danielle/OCT_batch10_Aug19_2025/output/PipelineProcessed/OCT_crops_segmented/DL6-4-24-3_R-T1L570F_OCT_Image_LE_Line-2024-04-08-09-11-06_512.tif	R-T1L570F	LE	DL6-4-24-3	AMD	Tsc	M	medium	12	F	none	low	Medium_Patterns	mid_onl_degeneration	high	Center	center	Center	Superior	0	-30	30	189	129	even_degeneration	no_focal_abarant structure	retinal degeneration
DL6-4-24-3_R-T48L526F_OCT_Image_LE_Line-2024-04-09-09-20-44_768	0.224852	0.466447	0.181818	0	0	0	0	0.2	0.233923	0.322265	0.0810288	0.0994071	63	Yes	R-T48L526F_LE	Left_Superior	Temporal_Superior	R-T48L526F_LE_Left_Superior	259.394	Yes	DL6-4-24-3_R-T48L526F_OCT_Image_LE_Line-2024-04-09-09-20-44	/local_home/local_scratch/ashirini/projects/dyer/Danielle/OCT_batch10_Aug19_2025/output/PipelineProcessed/OCT_crops_segmented/DL6-4-24-3_R-T48L526F_OCT_Image_LE_Line-2024-04-09-09-20-44_768.tif	R-T48L526F	LE	DL6-4-24-3	AMD	Tsc	F	medium	12	F	none	low	Medium_Patterns	severe_onl_degeneration	high	Temporal	right	Left	Superior	11618	-233	233	114	55	even_degeneration	no_focal_abarant structure	retinal degeneration
DL6-19-22-3_L-TxL1625E_OCT_Image_RE_Line-2022-08-23-08-55-17_256	0.366758	0.672703	0.181818	0	0	0	0	0.3	0.13084	0.224625	0.159572	0.0994071	64	Yes	L-TxL1625E_RE	Right_Optic_nerve	Temporal_Optic_nerve	L-TxL1625E_RE_Right_Optic_nerve	181.108	Yes	DL6-19-22-3_L-TxL1625E_OCT_Image_RE_Line-2022-08-23-08-55-17	/local_home/local_scratch/ashirini/projects/dyer/Danielle/OCT_batch10_Aug19_2025/output/PipelineProcessed/OCT_crops_segmented/DL6-19-22-3_L-TxL1625E_OCT_Image_RE_Line-2022-08-23-08-55-17_256.tif	L-TxL1625E	RE	DL6-19-22-3	Control	C57BL6J	M	none	9	E	none	low	unknown	none	high	Temporal	left	Right	Optic_nerve	0	180	180	20	0	no_low_degeneration	no_focal_abarant structure	retinal degeneration
DL6-26-22-3_D-T66R1414E_OCT_Image_RE_Line-2022-12-14-11-10-38_512	0.350462	0.621294	0.181818	0	0	0	0	0.3	0.27862	0.244158	0.126736	0.0821705	65	Yes	D-T66R1414E_RE	Center_Inferior	Center_Inferior	D-T66R1414E_RE_Center_Inferior	272.624	Yes	DL6-26-22-3_D-T66R1414E_OCT_Image_RE_Line-2022-12-14-11-10-38	/local_home/local_scratch/ashirini/projects/dyer/Danielle/OCT_batch10_Aug19_2025/output/PipelineProcessed/OCT_crops_segmented/DL6-26-22-3_D-T66R1414E_OCT_Image_RE_Line-2022-12-14-11-10-38_512.tif	D-T66R1414E	RE	DL6-26-22-3	LCA	Rpe65	F	medium	9	E	none	low	small_speckles	severe_onl_degeneration_mid_RPE_degneeration	high	Center	center	Center	Inferior	0	-50	-50	-268	204	even_degeneration	no_focal_abarant structure	retinal degeneration
DL6-19-22-3_D-TxR1451F_OCT_Image_LE_Line-2022-08-23-09-51-42_256	0.43771	0.507991	0.181818	0	0	0	0	0.2	0.262232	0.244158	0.183215	0.228484	66	Yes	D-TxR1451F_LE	Right_Superior	Nasal_Superior	D-TxR1451F_LE_Right_Superior	403.673	Yes	DL6-19-22-3_D-TxR1451F_OCT_Image_LE_Line-2022-08-23-09-51-42	/local_home/local_scratch/ashirini/projects/dyer/Danielle/OCT_batch10_Aug19_2025/output/PipelineProcessed/OCT_crops_segmented/DL6-19-22-3_D-TxR1451F_OCT_Image_LE_Line-2022-08-23-09-51-42_256.tif	D-TxR1451F	LE	DL6-19-22-3	LCA	Rpe65	M	medium	12	F	none	low	small_speckles	severe_onl_degeneration_mid_RPE_degneeration	high	Nasal	left	Right	Superior	0	354	-354	194	133	even_degeneration	no_focal_abarant structure	retinal degeneration
DL6-26-22-3_D-T68L1415E_OCT_Image_LE_Line-2022-12-13-08-43-44_768	0.369976	0.534056	0.181818	0	0	0	0	0.2	0.211571	0.187757	0.196616	0.246699	67	Yes	D-T68L1415E_LE	Left_Optic_nerve	Temporal_Optic_nerve	D-T68L1415E_LE_Left_Optic_nerve	221.054	Yes	DL6-26-22-3_D-T68L1415E_OCT_Image_LE_Line-2022-12-13-08-43-44	/local_home/local_scratch/ashirini/projects/dyer/Danielle/OCT_batch10_Aug19_2025/output/PipelineProcessed/OCT_crops_segmented/DL6-26-22-3_D-T68L1415E_OCT_Image_LE_Line-2022-12-13-08-43-44_768.tif	D-T68L1415E	LE	DL6-26-22-3	LCA	Rpe65	F	medium	9	E	none	low	small_speckles	severe_onl_degeneration_mid_RPE_degneeration	high	Temporal	right	Left	Optic_nerve	0	-216	216	-47	0	uneven_degeneration	no_focal_abarant structure	retinal degeneration
DL6-24-22-3_D-T81L471D_OCT_Image_RE_Line-2022-11-16-16-32-51_256	0.366758	0.444955	0.272727	0	0	0	0	0.2	0.201816	0.195515	0.23432	0.174457	68	Yes	D-T81L471D_RE	Right_Inferior	Temporal_Inferior	D-T81L471D_RE_Right_Inferior	272.415	Yes	DL6-24-22-3_D-T81L471D_OCT_Image_RE_Line-2022-11-16-16-32-51	/local_home/local_scratch/ashirini/projects/dyer/Danielle/OCT_batch10_Aug19_2025/output/PipelineProcessed/OCT_crops_segmented/DL6-24-22-3_D-T81L471D_OCT_Image_RE_Line-2022-11-16-16-32-51_256.tif	D-T81L471D	RE	DL6-24-22-3	LCA	Rpe65	M	medium	6	D	none	low	small_speckles	mild_onl_degeneration_mid_RPE_degneeration	high	Temporal	left	Right	Inferior	0	127	127	-241	181	even_degeneration	no_focal_abarant structure	retinal degeneration
DL6-8-24-3_R-T92L534F_OCT_Image_LE_Line-2024-07-24-14-58-11_768	0.366758	0.541285	0.272727	0	0	0	0	0.1	0.230187	0.189704	0.163924	0.174457	69	Yes	R-T92L534F_LE	Left_Inferior	Temporal_Inferior	R-T92L534F_LE_Left_Inferior	417.502	Yes	DL6-8-24-3_R-T92L534F_OCT_Image_LE_Line-2024-07-24-14-58-11	/local_home/local_scratch/ashirini/projects/dyer/Danielle/OCT_batch10_Aug19_2025/output/PipelineProcessed/OCT_crops_segmented/DL6-8-24-3_R-T92L534F_OCT_Image_LE_Line-2024-07-24-14-58-11_768.tif	R-T92L534F	LE	DL6-8-24-3	AMD	Tsc	F	medium	12	F	none	low	Medium_Patterns	severe_onl_degeneration	high	Temporal	right	Left	Inferior	0	-362	362	-208	145	even_degeneration	no_focal_abarant structure	retinal degeneration
DL6-6-24-3_R-T15R575F_OCT_Image_RE_Line-2024-05-13-09-24-22_256	0.366758	0.609125	0.272727	0	0	0	0	0.5	0.112864	0.133173	0.211441	0.128243	70	Yes	R-T15R575F_RE	Right_Superior	Temporal_Superior	R-T15R575F_RE_Right_Superior	254.804	Yes	DL6-6-24-3_R-T15R575F_OCT_Image_RE_Line-2024-05-13-09-24-22	/local_home/local_scratch/ashirini/projects/dyer/Danielle/OCT_batch10_Aug19_2025/output/PipelineProcessed/OCT_crops_segmented/DL6-6-24-3_R-T15R575F_OCT_Image_RE_Line-2024-05-13-09-24-22_256.tif	R-T15R575F	RE	DL6-6-24-3	AMD	Tsc	M	medium	12	F	none	low	Medium_Patterns	mid_onl_degeneration	high	Temporal	left	Right	Superior	0	203	203	154	99	even_degeneration	no_focal_abarant structure	retinal degeneration
DL6-23-22-3_D-T4R421C_OCT_Image_LE_Line-2022-10-31-10-07-25_768	0.309856	0.624724	0.181818	0	0	0	0	0.5	0.0794935	0.0426543	0.162796	0.0392204	71	Yes	D-T4R421C_LE	Left_Optic_nerve	Temporal_Optic_nerve	D-T4R421C_LE_Left_Optic_nerve	337.036	Yes	DL6-23-22-3_D-T4R421C_OCT_Image_LE_Line-2022-10-31-10-07-25	/local_home/local_scratch/ashirini/projects/dyer/Danielle/OCT_batch10_Aug19_2025/output/PipelineProcessed/OCT_crops_segmented/DL6-23-22-3_D-T4R421C_OCT_Image_LE_Line-2022-10-31-10-07-25_768.tif	D-T4R421C	LE	DL6-23-22-3	LCA	Rpe65	F	medium	3	C	none	low	small_speckles	mild_onl_degeneration_mid_RPE_degneeration	high	Temporal	right	Left	Optic_nerve	0	-333	333	-52	0	even_degeneration	no_focal_abarant structure	retinal degeneration
DL6-4-24-3_R-T59R566F_OCT_Image_LE_Line-2024-04-08-09-24-13_768	0.309856	0.623059	0.181818	0	0	0	0	0.5	0.0692216	0.0947076	0.121364	0.108936	72	Yes	R-T59R566F_LE	Left_Inferior	Temporal_Inferior	R-T59R566F_LE_Left_Inferior	274.221	Yes	DL6-4-24-3_R-T59R566F_OCT_Image_LE_Line-2024-04-08-09-24-13	/local_home/local_scratch/ashirini/projects/dyer/Danielle/OCT_batch10_Aug19_2025/output/PipelineProcessed/OCT_crops_segmented/DL6-4-24-3_R-T59R566F_OCT_Image_LE_Line-2024-04-08-09-24-13_768.tif	R-T59R566F	LE	DL6-4-24-3	AMD	Tsc	M	medium	12	F	none	low	Medium_Patterns	severe_onl_degeneration	high	Temporal	right	Left	Inferior	0	-181	181	-206	143	even_degeneration	no_focal_abarant structure	retinal degeneration
DL6-2-23-3_G-T69L377D_OCT_Image_RE_Line-2023-01-26-08-45-07_768	0.366758	0.764874	0.181818	0	0	0	0	0.3	0.0739488	0.0868389	0.274496	0.174457	73	Yes	G-T69L377D_RE	Left_Optic_nerve	Nasal_Optic_nerve	G-T69L377D_RE_Left_Optic_nerve	312.16	Yes	DL6-2-23-3_G-T69L377D_OCT_Image_RE_Line-2023-01-26-08-45-07	/local_home/local_scratch/ashirini/projects/dyer/Danielle/OCT_batch10_Aug19_2025/output/PipelineProcessed/OCT_crops_segmented/DL6-2-23-3_G-T69L377D_OCT_Image_RE_Line-2023-01-26-08-45-07_768.tif	G-T69L377D	RE	DL6-2-23-3	DR	Ins2-Akita_M	M	slow	6	D	none	high	unknown	mid_multi-layer_degeneration	high	Nasal	right	Left	Optic_nerve	0	-312	-312	10	0	no_low_degeneration	no_focal_abarant structure	retinal degeneration
DL6-8-24-3_R-T98R535F_OCT_Image_LE_Line-2024-07-24-15-12-50_512	0.43771	0.746929	0.181818	0	0	0	0	0.4	0.119638	0.151822	0.217853	0.0994071	74	Yes	R-T98R535F_LE	Center_Inferior	Center_Inferior	R-T98R535F_LE_Center_Inferior	219.666	Yes	DL6-8-24-3_R-T98R535F_OCT_Image_LE_Line-2024-07-24-15-12-50	/local_home/local_scratch/ashirini/projects/dyer/Danielle/OCT_batch10_Aug19_2025/output/PipelineProcessed/OCT_crops_segmented/DL6-8-24-3_R-T98R535F_OCT_Image_LE_Line-2024-07-24-15-12-50_512.tif	R-T98R535F	LE	DL6-8-24-3	AMD	Tsc	F	medium	12	F	none	low	Medium_Patterns	severe_onl_degeneration	high	Center	center	Center	Inferior	0	-27	27	-218	161	even_degeneration	no_focal_abarant structure	retinal degeneration
DL6-12-23-3_R-T46ExE_OCT_Image_LE_Line-2023-11-02-11-54-48_768	0.366758	0.649014	0.0909091	0	0	0	0	0.4	0.0518675	0.10523	0.16113	0.0994071	75	Yes	R-T46ExE_LE	Left_Optic_nerve	Temporal_Optic_nerve	R-T46ExE_LE_Left_Optic_nerve	320.919	Yes	DL6-12-23-3_R-T46ExE_OCT_Image_LE_Line-2023-11-02-11-54-48	/local_home/local_scratch/ashirini/projects/dyer/Danielle/OCT_batch10_Aug19_2025/output/PipelineProcessed/OCT_crops_segmented/DL6-12-23-3_R-T46ExE_OCT_Image_LE_Line-2023-11-02-11-54-48_768.tif	R-T46ExE	LE	DL6-12-23-3	AMD	Tsc	F	medium	9	E	none	low	Medium_Patterns	severe_onl_degeneration	high	Temporal	right	Left	Optic_nerve	0	-317	317	-50	0	even_degeneration	no_focal_abarant structure	retinal degeneration
DL6-12-23-3_R-T46ExE_OCT_Image_LE_Line-2023-11-02-11-54-59_512	0.366758	0.63041	0.0909091	0	0	0	0	0.4	0.125634	0.130451	0.179452	0.174457	76	Yes	R-T46ExE_LE	Center_Superior	Center_Superior	R-T46ExE_LE_Center_Superior	224.876	Yes	DL6-12-23-3_R-T46ExE_OCT_Image_LE_Line-2023-11-02-11-54-59	/local_home/local_scratch/ashirini/projects/dyer/Danielle/OCT_batch10_Aug19_2025/output/PipelineProcessed/OCT_crops_segmented/DL6-12-23-3_R-T46ExE_OCT_Image_LE_Line-2023-11-02-11-54-59_512.tif	R-T46ExE	LE	DL6-12-23-3	AMD	Tsc	F	medium	9	E	none	low	Medium_Patterns	severe_onl_degeneration	high	Center	center	Center	Superior	0	-75	75	212	157	even_degeneration	no_focal_abarant structure	retinal degeneration
DL6-19-22-3_L-TxR1668E_OCT_Image_LE_Line-2022-08-22-09-23-41_768	0.449455	0.674874	0.0909091	0	0	0	0	0.3	0.135631	0.14337	0.150816	0.11183	77	Yes	L-TxR1668E_LE	Left_Superior	Temporal_Superior	L-TxR1668E_LE_Left_Superior	312.41	Yes	DL6-19-22-3_L-TxR1668E_OCT_Image_LE_Line-2022-08-22-09-23-41	/local_home/local_scratch/ashirini/projects/dyer/Danielle/OCT_batch10_Aug19_2025/output/PipelineProcessed/OCT_crops_segmented/DL6-19-22-3_L-TxR1668E_OCT_Image_LE_Line-2022-08-22-09-23-41_768.tif	L-TxR1668E	LE	DL6-19-22-3	Control	C57BL6J	F	none	9	E	none	low	unknown	none	high	Temporal	right	Left	Superior	0	-240	240	200	141	no_low_degeneration	no_focal_abarant structure	retinal degeneration
DL6-4-24-3_R-T59R566F_OCT_Image_RE_Line-2024-04-08-09-17-11_768	0.43771	0.579313	0.0909091	0	0	0	0	0.3	0.118191	0.130451	0.21241	0.174457	78	Yes	R-T59R566F_RE	Left_Optic_nerve	Nasal_Optic_nerve	R-T59R566F_RE_Left_Optic_nerve	215	Yes	DL6-4-24-3_R-T59R566F_OCT_Image_RE_Line-2024-04-08-09-17-11	/local_home/local_scratch/ashirini/projects/dyer/Danielle/OCT_batch10_Aug19_2025/output/PipelineProcessed/OCT_crops_segmented/DL6-4-24-3_R-T59R566F_OCT_Image_RE_Line-2024-04-08-09-17-11_768.tif	R-T59R566F	RE	DL6-4-24-3	AMD	Tsc	M	medium	12	F	none	low	Medium_Patterns	severe_onl_degeneration	high	Nasal	right	Left	Optic_nerve	0	-215	-215	0	0	even_degeneration	no_focal_abarant structure	retinal degeneration
DL6-19-22-3_D-T43R1463E_OCT_Image_LE_Line-2022-08-23-09-20-06_768	0.295805	0.616979	0.272727	0	0	0	0	0.4	0.0838243	0.106692	0.0835882	0.0243577	79	Yes	D-T43R1463E_LE	Left_Superior	Temporal_Superior	D-T43R1463E_LE_Left_Superior	277.366	Yes	DL6-19-22-3_D-T43R1463E_OCT_Image_LE_Line-2022-08-23-09-20-06	/local_home/local_scratch/ashirini/projects/dyer/Danielle/OCT_batch10_Aug19_2025/output/PipelineProcessed/OCT_crops_segmented/DL6-19-22-3_D-T43R1463E_OCT_Image_LE_Line-2022-08-23-09-20-06_768.tif	D-T43R1463E	LE	DL6-19-22-3	LCA	Rpe65	M	medium	9	E	none	low	small_speckles	severe_onl_degeneration_mid_RPE_degneeration	high	Temporal	right	Left	Superior	0	-216	216	174	110	even_degeneration	no_focal_abarant structure	retinal degeneration
DL6-6-24-3_R-T58R530F_OCT_Image_LE_Line-2024-05-13-10-05-22_512	0.224852	0.546836	0.272727	0	0	0	0	0.3	0.108051	0.129264	0.108851	0.0243577	80	Yes	R-T58R530F_LE	Center_Inferior	Center_Inferior	R-T58R530F_LE_Center_Inferior	259.422	Yes	DL6-6-24-3_R-T58R530F_OCT_Image_LE_Line-2024-05-13-10-05-22	/local_home/local_scratch/ashirini/projects/dyer/Danielle/OCT_batch10_Aug19_2025/output/PipelineProcessed/OCT_crops_segmented/DL6-6-24-3_R-T58R530F_OCT_Image_LE_Line-2024-05-13-10-05-22_512.tif	R-T58R530F	LE	DL6-6-24-3	AMD	Tsc	F	medium	12	F	none	low	Medium_Patterns	severe_onl_degeneration	high	Center	center	Center	Inferior	0	42	-42	-256	195	even_degeneration	no_focal_abarant structure	retinal degeneration
DL6-2-23-3_G-T69L377D_OCT_Image_LE_Line-2023-01-26-08-56-25_768	0.295805	0.699449	0.272727	0	0	0	0	0.2	0.0536228	0.0785889	0.0962431	0.078385	81	Yes	G-T69L377D_LE	Left_Inferior	Temporal_Inferior	G-T69L377D_LE_Left_Inferior	445.88	Yes	DL6-2-23-3_G-T69L377D_OCT_Image_LE_Line-2023-01-26-08-56-25	/local_home/local_scratch/ashirini/projects/dyer/Danielle/OCT_batch10_Aug19_2025/output/PipelineProcessed/OCT_crops_segmented/DL6-2-23-3_G-T69L377D_OCT_Image_LE_Line-2023-01-26-08-56-25_768.tif	G-T69L377D	LE	DL6-2-23-3	DR	Ins2-Akita_M	M	slow	6	D	none	high	unknown	mid_multi-layer_degeneration	high	Temporal	right	Left	Inferior	0	-347	347	-280	220	no_low_degeneration	no_focal_abarant structure	retinal degeneration
DL6-8-24-3_R-T10R537F_OCT_Image_LE_Line-2024-07-24-15-36-56_256	0.295805	0.667941	0.181818	0	0	0	0	0.3	0.0856463	0.0785889	0.0453803	0.0243577	82	Yes	R-T10R537F_LE	Right_Optic_nerve	Nasal_Optic_nerve	R-T10R537F_LE_Right_Optic_nerve	172.351	Yes	DL6-8-24-3_R-T10R537F_OCT_Image_LE_Line-2024-07-24-15-36-56	/local_home/local_scratch/ashirini/projects/dyer/Danielle/OCT_batch10_Aug19_2025/output/PipelineProcessed/OCT_crops_segmented/DL6-8-24-3_R-T10R537F_OCT_Image_LE_Line-2024-07-24-15-36-56_256.tif	R-T10R537F	LE	DL6-8-24-3	AMD	Tsc	F	medium	12	F	none	low	Medium_Patterns	severe_onl_degeneration	high	Nasal	left	Right	Optic_nerve	0	172	-172	-11	0	even_degeneration	no_focal_abarant structure	retinal degeneration
DL6-24-22-3_D-T34L1404F_OCT_Image_LE_Line-2022-11-16-17-01-15_512	0.295805	0.612287	0.181818	0	0	0	0	0.3	0.0351087	0.0695539	0.0687636	0.0994071	83	Yes	D-T34L1404F_LE	Center_Inferior	Center_Inferior	D-T34L1404F_LE_Center_Inferior	278.692	Yes	DL6-24-22-3_D-T34L1404F_OCT_Image_LE_Line-2022-11-16-17-01-15	/local_home/local_scratch/ashirini/projects/dyer/Danielle/OCT_batch10_Aug19_2025/output/PipelineProcessed/OCT_crops_segmented/DL6-24-22-3_D-T34L1404F_OCT_Image_LE_Line-2022-11-16-17-01-15_512.tif	D-T34L1404F	LE	DL6-24-22-3	LCA	Rpe65	F	medium	12	F	none	low	small_speckles	severe_onl_degeneration_mid_RPE_degneeration	high	Center	center	Center	Inferior	0	-95	95	-262	202	even_degeneration	no_focal_abarant structure	retinal degeneration
DL6-4-24-3_R-T1L570F_OCT_Image_LE_Line-2024-04-08-09-11-35_512	0.224852	0.615118	0.181818	0	0	0	0	0.3	0.0625368	0.0525548	0.0697365	0.0994071	84	Yes	R-T1L570F_LE	Center_Inferior	Center_Inferior	R-T1L570F_LE_Center_Inferior	212.85	Yes	DL6-4-24-3_R-T1L570F_OCT_Image_LE_Line-2024-04-08-09-11-35	/local_home/local_scratch/ashirini/projects/dyer/Danielle/OCT_batch10_Aug19_2025/output/PipelineProcessed/OCT_crops_segmented/DL6-4-24-3_R-T1L570F_OCT_Image_LE_Line-2024-04-08-09-11-35_512.tif	R-T1L570F	LE	DL6-4-24-3	AMD	Tsc	M	medium	12	F	none	low	Medium_Patterns	mid_onl_degeneration	high	Center	center	Center	Inferior	0	-28	28	-211	152	even_degeneration	no_focal_abarant structure	retinal degeneration
DL6-4-24-3_R-T87R569F_OCT_Image_LE_Line-2024-04-08-08-56-21_768	0.366758	0.569744	0	0	0	0	0	0.3	0.127188	0.124138	0.149469	0.0994071	85	Yes	R-T87R569F_LE	Left_Inferior	Temporal_Inferior	R-T87R569F_LE_Left_Inferior	225.222	Yes	DL6-4-24-3_R-T87R569F_OCT_Image_LE_Line-2024-04-08-08-56-21	/local_home/local_scratch/ashirini/projects/dyer/Danielle/OCT_batch10_Aug19_2025/output/PipelineProcessed/OCT_crops_segmented/DL6-4-24-3_R-T87R569F_OCT_Image_LE_Line-2024-04-08-08-56-21_768.tif	R-T87R569F	LE	DL6-4-24-3	AMD	Tsc	M	medium	12	F	none	low	Medium_Patterns	severe_onl_degeneration	high	Temporal	right	Left	Inferior	0	-143	143	-174	105	even_degeneration	no_focal_abarant structure	retinal degeneration
DL6-2-23-3_G-T69L377D_OCT_Image_LE_Line-2023-01-26-08-56-25_256	0.295805	0.66241	0	0	0	0	0	0.3	0.123065	0.133173	0.0733777	0.0940735	86	Yes	G-T69L377D_LE	Right_Inferior	Nasal_Inferior	G-T69L377D_LE_Right_Inferior	313.498	Yes	DL6-2-23-3_G-T69L377D_OCT_Image_LE_Line-2023-01-26-08-56-25	/local_home/local_scratch/ashirini/projects/dyer/Danielle/OCT_batch10_Aug19_2025/output/PipelineProcessed/OCT_crops_segmented/DL6-2-23-3_G-T69L377D_OCT_Image_LE_Line-2023-01-26-08-56-25_256.tif	G-T69L377D	LE	DL6-2-23-3	DR	Ins2-Akita_M	M	slow	6	D	none	high	unknown	mid_multi-layer_degeneration	high	Nasal	left	Right	Inferior	0	141	-141	-280	220	no_low_degeneration	no_focal_abarant structure	retinal degeneration
DL6-23-22-3_D-T4R421C_OCT_Image_RE_Line-2022-10-31-10-14-05_256	0.295805	0.657946	0	0	0	0	0	0.3	0.110891	0.125862	0.0970421	0.0940735	87	Yes	D-T4R421C_RE	Right_Optic_nerve	Temporal_Optic_nerve	D-T4R421C_RE_Right_Optic_nerve	317.762	Yes	DL6-23-22-3_D-T4R421C_OCT_Image_RE_Line-2022-10-31-10-14-05	/local_home/local_scratch/ashirini/projects/dyer/Danielle/OCT_batch10_Aug19_2025/output/PipelineProcessed/OCT_crops_segmented/DL6-23-22-3_D-T4R421C_OCT_Image_RE_Line-2022-10-31-10-14-05_256.tif	D-T4R421C	RE	DL6-23-22-3	LCA	Rpe65	F	medium	3	C	none	low	small_speckles	mild_onl_degeneration_mid_RPE_degneeration	high	Temporal	left	Right	Optic_nerve	0	317	317	22	0	even_degeneration	no_focal_abarant structure	retinal degeneration
DL6-12-23-3_R-T46ExE_OCT_Image_RE_Line-2023-11-02-11-46-41_512	0.366758	0.670891	0	0	0	0	0	0.3	0.140769	0.11142	0.0910068	0.02854	88	Yes	R-T46ExE_RE	Center_Inferior	Center_Inferior	R-T46ExE_RE_Center_Inferior	204.318	Yes	DL6-12-23-3_R-T46ExE_OCT_Image_RE_Line-2023-11-02-11-46-41	/local_home/local_scratch/ashirini/projects/dyer/Danielle/OCT_batch10_Aug19_2025/output/PipelineProcessed/OCT_crops_segmented/DL6-12-23-3_R-T46ExE_OCT_Image_RE_Line-2023-11-02-11-46-41_512.tif	R-T46ExE	RE	DL6-12-23-3	AMD	Tsc	F	medium	9	E	none	low	Medium_Patterns	severe_onl_degeneration	high	Center	center	Center	Inferior	0	-61	-61	-195	131	even_degeneration	no_focal_abarant structure	retinal degeneration
DL6-17-22-3_L-TxR668D_OCT_Image_RE_Line-2022-07-25-08-58-15_768	0.366758	0.632553	0	0	0	0	0	0.3	0.0941311	0.0785889	0.0617154	0.0243577	89	Yes	L-TxR668D_RE	Left_Optic_nerve	Nasal_Optic_nerve	L-TxR668D_RE_Left_Optic_nerve	378.338	Yes	DL6-17-22-3_L-TxR668D_OCT_Image_RE_Line-2022-07-25-08-58-15	/local_home/local_scratch/ashirini/projects/dyer/Danielle/OCT_batch10_Aug19_2025/output/PipelineProcessed/OCT_crops_segmented/DL6-17-22-3_L-TxR668D_OCT_Image_RE_Line-2022-07-25-08-58-15_768.tif	L-TxR668D	RE	DL6-17-22-3	Control	C57BL6J	M	none	6	D	none	low	unknown	none	high	Nasal	right	Left	Optic_nerve	0	-378	-378	16	0	no_low_degeneration	no_focal_abarant structure	retinal degeneration
DL6-12-23-3_R-T46ExE_OCT_Image_RE_Line-2023-11-02-11-45-36_512	0.366758	0.639758	0.181818	0	0	0	0	0.3	0.0857817	0.127458	0.0945011	0.0994071	90	Yes	R-T46ExE_RE	Center_Superior	Center_Superior	R-T46ExE_RE_Center_Superior	213.506	Yes	DL6-12-23-3_R-T46ExE_OCT_Image_RE_Line-2023-11-02-11-45-36	/local_home/local_scratch/ashirini/projects/dyer/Danielle/OCT_batch10_Aug19_2025/output/PipelineProcessed/OCT_crops_segmented/DL6-12-23-3_R-T46ExE_OCT_Image_RE_Line-2023-11-02-11-45-36_512.tif	R-T46ExE	RE	DL6-12-23-3	AMD	Tsc	F	medium	9	E	none	low	Medium_Patterns	severe_onl_degeneration	high	Center	center	Center	Superior	0	-72	-72	201	143	even_degeneration	no_focal_abarant structure	retinal degeneration
DL6-24-22-3_D-T34L1404F_OCT_Image_RE_Line-2022-11-14-09-40-30_256	0.366758	0.592412	0.0909091	0	0	0	0	0.3	0.058152	0.0785889	0.115442	0.0947347	91	Yes	D-T34L1404F_RE	Right_Inferior	Temporal_Inferior	D-T34L1404F_RE_Right_Inferior	261.521	Yes	DL6-24-22-3_D-T34L1404F_OCT_Image_RE_Line-2022-11-14-09-40-30	/local_home/local_scratch/ashirini/projects/dyer/Danielle/OCT_batch10_Aug19_2025/output/PipelineProcessed/OCT_crops_segmented/DL6-24-22-3_D-T34L1404F_OCT_Image_RE_Line-2022-11-14-09-40-30_256.tif	D-T34L1404F	RE	DL6-24-22-3	LCA	Rpe65	F	medium	12	F	none	low	small_speckles	severe_onl_degeneration_mid_RPE_degneeration	high	Temporal	left	Right	Inferior	0	197	197	-172	114	even_degeneration	no_focal_abarant structure	retinal degeneration
DL6-23-22-3_D-T4R421C_OCT_Image_RE_Line-2022-10-31-10-13-53_768	0.309856	0.599746	0.0909091	0	0	0	0	0.2	0.160154	0.133173	0.112786	0.0680564	92	Yes	D-T4R421C_RE	Left_Superior	Nasal_Superior	D-T4R421C_RE_Left_Superior	281.221	Yes	DL6-23-22-3_D-T4R421C_OCT_Image_RE_Line-2022-10-31-10-13-53	/local_home/local_scratch/ashirini/projects/dyer/Danielle/OCT_batch10_Aug19_2025/output/PipelineProcessed/OCT_crops_segmented/DL6-23-22-3_D-T4R421C_OCT_Image_RE_Line-2022-10-31-10-13-53_768.tif	D-T4R421C	RE	DL6-23-22-3	LCA	Rpe65	F	medium	3	C	none	low	small_speckles	mild_onl_degeneration_mid_RPE_degneeration	high	Nasal	right	Left	Superior	0	-166	-166	227	174	even_degeneration	no_focal_abarant structure	retinal degeneration
DL6-4-24-3_R-T44R25F_OCT_Image_RE_Line-2024-04-09-09-05-05_768	0.366758	0.583231	0.0909091	0	0	0	0	0.2	0.120912	0.133173	0.132678	0.0994071	93	Yes	R-T44R25F_RE	Left_Superior	Nasal_Superior	R-T44R25F_RE_Left_Superior	323.642	Yes	DL6-4-24-3_R-T44R25F_OCT_Image_RE_Line-2024-04-09-09-05-05	/local_home/local_scratch/ashirini/projects/dyer/Danielle/OCT_batch10_Aug19_2025/output/PipelineProcessed/OCT_crops_segmented/DL6-4-24-3_R-T44R25F_OCT_Image_RE_Line-2024-04-09-09-05-05_768.tif	R-T44R25F	RE	DL6-4-24-3	AMD	Tsc	F	medium	12	F	none	low	Medium_Patterns	severe_onl_degeneration	high	Nasal	right	Left	Superior	492	-262	-262	190	125	even_degeneration	no_focal_abarant structure	retinal degeneration
DL6-19-22-3_D-T43R1463E_OCT_Image_RE_Line-2022-08-24-16-37-30_512	0.295805	0.635436	0.0909091	0	0	0	0	0.2	0.102504	0.123329	0.0821643	0.0243577	94	Yes	D-T43R1463E_RE	Left_Inferior	Nasal_Inferior	D-T43R1463E_RE_Left_Inferior	234.58	Yes	DL6-19-22-3_D-T43R1463E_OCT_Image_RE_Line-2022-08-24-16-37-30	/local_home/local_scratch/ashirini/projects/dyer/Danielle/OCT_batch10_Aug19_2025/output/PipelineProcessed/OCT_crops_segmented/DL6-19-22-3_D-T43R1463E_OCT_Image_RE_Line-2022-08-24-16-37-30_512.tif	D-T43R1463E	RE	DL6-19-22-3	LCA	Rpe65	M	medium	9	E	none	low	small_speckles	severe_onl_degeneration_mid_RPE_degneeration	medium	Nasal	center	Left	Inferior	0	-148	-148	-182	120	even_degeneration	no_focal_abarant structure	retinal degeneration
DL6-23-22-3_D-T4R421C_OCT_Image_RE_Line-2022-10-31-10-13-53_512	0.366758	0.679841	0.0909091	0	0	0	0	0.2	0.0890281	0.0863473	0.0990341	0.0994071	95	Yes	D-T4R421C_RE	Center_Superior	Center_Superior	D-T4R421C_RE_Center_Superior	240.027	Yes	DL6-23-22-3_D-T4R421C_OCT_Image_RE_Line-2022-10-31-10-13-53	/local_home/local_scratch/ashirini/projects/dyer/Danielle/OCT_batch10_Aug19_2025/output/PipelineProcessed/OCT_crops_segmented/DL6-23-22-3_D-T4R421C_OCT_Image_RE_Line-2022-10-31-10-13-53_512.tif	D-T4R421C	RE	DL6-23-22-3	LCA	Rpe65	F	medium	3	C	none	low	small_speckles	mild_onl_degeneration_mid_RPE_degneeration	high	Center	center	Center	Superior	0	78	78	227	174	even_degeneration	no_focal_abarant structure	retinal degeneration
DL6-26-22-3_D-T68L1415E_OCT_Image_RE_Line-2022-12-13-08-50-04_512	0.350462	0.653444	0.0909091	0	0	0	0	0.2	0.0795953	0.0947076	0.0408204	0.0636925	96	Yes	D-T68L1415E_RE	Center_Superior	Center_Superior	D-T68L1415E_RE_Center_Superior	149.308	Yes	DL6-26-22-3_D-T68L1415E_OCT_Image_RE_Line-2022-12-13-08-50-04	/local_home/local_scratch/ashirini/projects/dyer/Danielle/OCT_batch10_Aug19_2025/output/PipelineProcessed/OCT_crops_segmented/DL6-26-22-3_D-T68L1415E_OCT_Image_RE_Line-2022-12-13-08-50-04_512.tif	D-T68L1415E	RE	DL6-26-22-3	LCA	Rpe65	F	medium	9	E	none	low	small_speckles	severe_onl_degeneration_mid_RPE_degneeration	high	Center	center	Center	Superior	0	-57	-57	138	82	even_degeneration	no_focal_abarant structure	retinal degeneration
DL6-22-22-3_D-T32L1401F_OCT_Image_LE_Line-2022-10-17-08-34-55_256	0.24043	0.546829	0.0909091	0	0	0	0	0.4	0.0668035	0.0568356	0.117057	0.190933	97	Yes	D-T32L1401F_LE	Right_Superior	Nasal_Superior	D-T32L1401F_LE_Right_Superior	214.406	Yes	DL6-22-22-3_D-T32L1401F_OCT_Image_LE_Line-2022-10-17-08-34-55	/local_home/local_scratch/ashirini/projects/dyer/Danielle/OCT_batch10_Aug19_2025/output/PipelineProcessed/OCT_crops_segmented/DL6-22-22-3_D-T32L1401F_OCT_Image_LE_Line-2022-10-17-08-34-55_256.tif	D-T32L1401F	LE	DL6-22-22-3	LCA	Rpe65	F	medium	12	F	none	low	small_speckles	severe_onl_degeneration_mid_RPE_degneeration	high	Nasal	left	Right	Superior	0	121	-121	177	120	even_degeneration	no_focal_abarant structure	retinal degeneration
DL6-4-24-3_R-T59R566F_OCT_Image_LE_Line-2024-04-08-09-23-47_256	0.295805	0.541853	0.181818	0	0	0	0	0.3	0.114081	0.133173	0.155559	0.121306	98	Yes	R-T59R566F_LE	Right_Optic_nerve	Nasal_Optic_nerve	R-T59R566F_LE_Right_Optic_nerve	278.045	Yes	DL6-4-24-3_R-T59R566F_OCT_Image_LE_Line-2024-04-08-09-23-47	/local_home/local_scratch/ashirini/projects/dyer/Danielle/OCT_batch10_Aug19_2025/output/PipelineProcessed/OCT_crops_segmented/DL6-4-24-3_R-T59R566F_OCT_Image_LE_Line-2024-04-08-09-23-47_256.tif	R-T59R566F	LE	DL6-4-24-3	AMD	Tsc	M	medium	12	F	none	low	Medium_Patterns	severe_onl_degeneration	high	Nasal	left	Right	Optic_nerve	0	278	-278	-5	0	even_degeneration	no_focal_abarant structure	retinal degeneration
DL6-6-24-3_R-T9L572F_OCT_Image_RE_Line-2024-05-13-09-54-55_768	0.295805	0.542084	0.181818	0	0	0	0	0.4	0.084045	0.104561	0.180637	0.0994071	99	Yes	R-T9L572F_RE	Left_Superior	Nasal_Superior	R-T9L572F_RE_Left_Superior	365.225	Yes	DL6-6-24-3_R-T9L572F_OCT_Image_RE_Line-2024-05-13-09-54-55	/local_home/local_scratch/ashirini/projects/dyer/Danielle/OCT_batch10_Aug19_2025/output/PipelineProcessed/OCT_crops_segmented/DL6-6-24-3_R-T9L572F_OCT_Image_RE_Line-2024-05-13-09-54-55_768.tif	R-T9L572F	RE	DL6-6-24-3	AMD	Tsc	M	medium	12	F	none	low	Medium_Patterns	severe_onl_degeneration	high	Nasal	right	Left	Superior	0	-333	-333	150	91	even_degeneration	no_focal_abarant structure	retinal degeneration
DL6-19-22-3_D-TxL1452F_OCT_Image_RE_Line-2022-08-23-10-24-26_256	0.366758	0.517811	0.0909091	0.0101066	0.0992911	0	0	0.3	0.133999	0.108473	0.167531	0.0994071	100	Yes	D-TxL1452F_RE	Right_Inferior	Temporal_Inferior	D-TxL1452F_RE_Right_Inferior	269.615	Yes	DL6-19-22-3_D-TxL1452F_OCT_Image_RE_Line-2022-08-23-10-24-26	/local_home/local_scratch/ashirini/projects/dyer/Danielle/OCT_batch10_Aug19_2025/output/PipelineProcessed/OCT_crops_segmented/DL6-19-22-3_D-TxL1452F_OCT_Image_RE_Line-2022-08-23-10-24-26_256.tif	D-TxL1452F	RE	DL6-19-22-3	LCA	Rpe65	M	medium	12	F	none	low	small_speckles	severe_onl_degeneration_mid_RPE_degneeration	high	Temporal	left	Right	Inferior	0	164	164	-214	155	even_degeneration	no_focal_abarant structure	retinal degeneration
DL6-19-22-3_D-T43R1463E_OCT_Image_RE_Line-2022-08-24-16-38-33_256	0.353749	0.575188	0.181818	0	0	0	0	0.2	0.0832758	0.125862	0.192915	0.182596	101	Yes	D-T43R1463E_RE	Center_Superior	Center_Superior	D-T43R1463E_RE_Center_Superior	193.023	Yes	DL6-19-22-3_D-T43R1463E_OCT_Image_RE_Line-2022-08-24-16-38-33	/local_home/local_scratch/ashirini/projects/dyer/Danielle/OCT_batch10_Aug19_2025/output/PipelineProcessed/OCT_crops_segmented/DL6-19-22-3_D-T43R1463E_OCT_Image_RE_Line-2022-08-24-16-38-33_256.tif	D-T43R1463E	RE	DL6-19-22-3	LCA	Rpe65	M	medium	9	E	none	low	small_speckles	severe_onl_degeneration_mid_RPE_degneeration	medium	Center	left	Center	Superior	0	77	77	177	125	even_degeneration	no_focal_abarant structure	retinal degeneration
DL6-12-23-3_R-T46ExE_OCT_Image_LE_Line-2023-11-02-11-54-59_256	0.295805	0.51932	0.181818	0	0	0	0	0.2	0.086914	0.0785889	0.194521	0.0994071	102	Yes	R-T46ExE_LE	Right_Superior	Nasal_Superior	R-T46ExE_LE_Right_Superior	271.118	Yes	DL6-12-23-3_R-T46ExE_OCT_Image_LE_Line-2023-11-02-11-54-59	/local_home/local_scratch/ashirini/projects/dyer/Danielle/OCT_batch10_Aug19_2025/output/PipelineProcessed/OCT_crops_segmented/DL6-12-23-3_R-T46ExE_OCT_Image_LE_Line-2023-11-02-11-54-59_256.tif	R-T46ExE	LE	DL6-12-23-3	AMD	Tsc	F	medium	9	E	none	low	Medium_Patterns	severe_onl_degeneration	high	Nasal	left	Right	Superior	2604	169	-169	212	157	even_degeneration	no_focal_abarant structure	retinal degeneration
DL6-26-22-3_D-T68L1415E_OCT_Image_LE_Line-2022-12-13-08-43-27_768	0.295805	0.521722	0.181818	0	0	0	0	0.2	0.101511	0.133173	0.168125	0.121306	103	Yes	D-T68L1415E_LE	Left_Inferior	Temporal_Inferior	D-T68L1415E_LE_Left_Inferior	316.571	Yes	DL6-26-22-3_D-T68L1415E_OCT_Image_LE_Line-2022-12-13-08-43-27	/local_home/local_scratch/ashirini/projects/dyer/Danielle/OCT_batch10_Aug19_2025/output/PipelineProcessed/OCT_crops_segmented/DL6-26-22-3_D-T68L1415E_OCT_Image_LE_Line-2022-12-13-08-43-27_768.tif	D-T68L1415E	LE	DL6-26-22-3	LCA	Rpe65	F	medium	9	E	none	low	small_speckles	severe_onl_degeneration_mid_RPE_degneeration	high	Temporal	right	Left	Inferior	0	-211	211	-236	174	even_degeneration	no_focal_abarant structure	retinal degeneration
DL6-4-24-3_R-T48L526F_OCT_Image_RE_Line-2024-04-09-09-16-10_256	0.192498	0.370339	0	0	0	0	0	0.3	0.0879826	0.122363	0.0817725	0.0651848	104	Yes	R-T48L526F_RE	Right_Superior	Temporal_Superior	R-T48L526F_RE_Right_Superior	338.864	Yes	DL6-4-24-3_R-T48L526F_OCT_Image_RE_Line-2024-04-09-09-16-10	/local_home/local_scratch/ashirini/projects/dyer/Danielle/OCT_batch10_Aug19_2025/output/PipelineProcessed/OCT_crops_segmented/DL6-4-24-3_R-T48L526F_OCT_Image_RE_Line-2024-04-09-09-16-10_256.tif	R-T48L526F	RE	DL6-4-24-3	AMD	Tsc	F	medium	12	F	none	low	Medium_Patterns	severe_onl_degeneration	high	Temporal	left	Right	Superior	0	275	275	198	137	even_degeneration	no_focal_abarant structure	retinal degeneration
DL6-6-24-3_R-T58R530F_OCT_Image_RE_Line-2024-05-13-09-59-04_768	0.224852	0.427506	0	0	0	0	0	0.3	0.0566195	0.0402196	0.03372	0.0462568	105	Yes	R-T58R530F_RE	Left_Superior	Nasal_Superior	R-T58R530F_RE_Left_Superior	285.955	Yes	DL6-6-24-3_R-T58R530F_OCT_Image_RE_Line-2024-05-13-09-59-04	/local_home/local_scratch/ashirini/projects/dyer/Danielle/OCT_batch10_Aug19_2025/output/PipelineProcessed/OCT_crops_segmented/DL6-6-24-3_R-T58R530F_OCT_Image_RE_Line-2024-05-13-09-59-04_768.tif	R-T58R530F	RE	DL6-6-24-3	AMD	Tsc	F	medium	12	F	none	low	Medium_Patterns	severe_onl_degeneration	medium	Nasal	right	Left	Superior	11618	-239	-239	157	99	uneven_degeneration	no_focal_abarant structure	retinal degeneration
DL6-4-24-3_R-T48L526F_OCT_Image_LE_Line-2024-04-09-09-21-01_256	0.1539	0.445314	0	0	0	0	0	0.4	0.127617	0.145709	0.0407528	0	106	Yes	R-T48L526F_LE	Right_Inferior	Nasal_Inferior	R-T48L526F_LE_Right_Inferior	357.174	Yes	DL6-4-24-3_R-T48L526F_OCT_Image_LE_Line-2024-04-09-09-21-01	/local_home/local_scratch/ashirini/projects/dyer/Danielle/OCT_batch10_Aug19_2025/output/PipelineProcessed/OCT_crops_segmented/DL6-4-24-3_R-T48L526F_OCT_Image_LE_Line-2024-04-09-09-21-01_256.tif	R-T48L526F	LE	DL6-4-24-3	AMD	Tsc	F	medium	12	F	none	low	Medium_Patterns	severe_onl_degeneration	high	Nasal	left	Right	Inferior	0	258	-258	-247	190	even_degeneration	no_focal_abarant structure	retinal degeneration
DL6-4-24-3_R-T1L570F_OCT_Image_LE_Line-2024-04-08-09-09-35_256	0.224852	0.400026	0	0	0	0	0	0.4	0.115611	0.140931	0.162161	0.0994071	107	Yes	R-T1L570F_LE	Right_Optic_nerve	Nasal_Optic_nerve	R-T1L570F_LE_Right_Optic_nerve	200.36	Yes	DL6-4-24-3_R-T1L570F_OCT_Image_LE_Line-2024-04-08-09-09-35	/local_home/local_scratch/ashirini/projects/dyer/Danielle/OCT_batch10_Aug19_2025/output/PipelineProcessed/OCT_crops_segmented/DL6-4-24-3_R-T1L570F_OCT_Image_LE_Line-2024-04-08-09-09-35_256.tif	R-T1L570F	LE	DL6-4-24-3	AMD	Tsc	M	medium	12	F	none	low	Medium_Patterns	mid_onl_degeneration	high	Nasal	left	Right	Optic_nerve	0	200	-200	-12	0	even_degeneration	no_focal_abarant structure	retinal degeneration
DL6-6-24-3_R-T58R530F_OCT_Image_LE_Line-2024-05-13-10-05-01_768	0.224852	0.345261	0	0	0	0	0	0.4	0.0775444	0.0785889	0.0568639	0.0994071	108	Yes	R-T58R530F_LE	Left_Superior	Temporal_Superior	R-T58R530F_LE_Left_Superior	250.282	Yes	DL6-6-24-3_R-T58R530F_OCT_Image_LE_Line-2024-05-13-10-05-01	/local_home/local_scratch/ashirini/projects/dyer/Danielle/OCT_batch10_Aug19_2025/output/PipelineProcessed/OCT_crops_segmented/DL6-6-24-3_R-T58R530F_OCT_Image_LE_Line-2024-05-13-10-05-01_768.tif	R-T58R530F	LE	DL6-6-24-3	AMD	Tsc	F	medium	12	F	none	low	Medium_Patterns	severe_onl_degeneration	high	Temporal	right	Left	Superior	30200	-204	204	145	84	even_degeneration	no_focal_abarant structure	retinal degeneration
DL6-4-24-3_R-T1L570F_OCT_Image_RE_Line-2024-04-08-09-05-04_768	0.1539	0.411778	0	0	0	0	0	0.1	0.155522	0.146725	0.0308154	0.0243577	109	Yes	R-T1L570F_RE	Left_Superior	Nasal_Superior	R-T1L570F_RE_Left_Superior	357.06	Yes	DL6-4-24-3_R-T1L570F_OCT_Image_RE_Line-2024-04-08-09-05-04	/local_home/local_scratch/ashirini/projects/dyer/Danielle/OCT_batch10_Aug19_2025/output/PipelineProcessed/OCT_crops_segmented/DL6-4-24-3_R-T1L570F_OCT_Image_RE_Line-2024-04-08-09-05-04_768.tif	R-T1L570F	RE	DL6-4-24-3	AMD	Tsc	M	medium	12	F	none	low	Medium_Patterns	mid_onl_degeneration	high	Nasal	right	Left	Superior	1478	-306	-306	184	125	uneven_degeneration	no_focal_abarant structure	retinal degeneration
DL6-4-24-3_R-T48L526F_OCT_Image_RE_Line-2024-04-09-09-16-10_512	0.220898	0.422448	0	0	0	0	0	0.1	0.131285	0.133173	0.0420103	0.0201753	110	Yes	R-T48L526F_RE	Center_Superior	Center_Superior	R-T48L526F_RE_Center_Superior	200.412	Yes	DL6-4-24-3_R-T48L526F_OCT_Image_RE_Line-2024-04-09-09-16-10	/local_home/local_scratch/ashirini/projects/dyer/Danielle/OCT_batch10_Aug19_2025/output/PipelineProcessed/OCT_crops_segmented/DL6-4-24-3_R-T48L526F_OCT_Image_RE_Line-2024-04-09-09-16-10_512.tif	R-T48L526F	RE	DL6-4-24-3	AMD	Tsc	F	medium	12	F	none	low	Medium_Patterns	severe_onl_degeneration	high	Center	center	Center	Superior	0	31	31	198	137	uneven_degeneration	no_focal_abarant structure	retinal degeneration
DL6-4-24-3_R-T34L528F_OCT_Image_LE_Line-2024-04-09-09-33-12_768	0.295805	0.469474	0	0	0	0	0	0.1	0.211646	0.220588	0.0482564	0.0243577	111	Yes	R-T34L528F_LE	Left_Optic_nerve	Temporal_Optic_nerve	R-T34L528F_LE_Left_Optic_nerve	250.008	Yes	DL6-4-24-3_R-T34L528F_OCT_Image_LE_Line-2024-04-09-09-33-12	/local_home/local_scratch/ashirini/projects/dyer/Danielle/OCT_batch10_Aug19_2025/output/PipelineProcessed/OCT_crops_segmented/DL6-4-24-3_R-T34L528F_OCT_Image_LE_Line-2024-04-09-09-33-12_768.tif	R-T34L528F	LE	DL6-4-24-3	AMD	Tsc	F	medium	12	F	none	low	Medium_Patterns	severe_onl_degeneration	high	Temporal	right	Left	Optic_nerve	0	-250	250	-2	0	even_degeneration	no_focal_abarant structure	retinal degeneration
DL6-4-24-3_R-T87R569F_OCT_Image_RE_Line-2024-04-08-08-49-50_256	0.228782	0.48996	0	0	0	0	0	0.2	0.14462	0.239318	0.0846333	0.0973524	112	Yes	R-T87R569F_RE	Right_Optic_nerve	Temporal_Optic_nerve	R-T87R569F_RE_Right_Optic_nerve	141.662	Yes	DL6-4-24-3_R-T87R569F_OCT_Image_RE_Line-2024-04-08-08-49-50	/local_home/local_scratch/ashirini/projects/dyer/Danielle/OCT_batch10_Aug19_2025/output/PipelineProcessed/OCT_crops_segmented/DL6-4-24-3_R-T87R569F_OCT_Image_RE_Line-2024-04-08-08-49-50_256.tif	R-T87R569F	RE	DL6-4-24-3	AMD	Tsc	M	medium	12	F	none	low	Medium_Patterns	severe_onl_degeneration	high	Temporal	left	Right	Optic_nerve	0	122	122	-72	12	even_degeneration	no_focal_abarant structure	retinal degeneration
DL6-4-24-3_R-T48L526F_OCT_Image_RE_Line-2024-04-09-09-16-10_768	0.224852	0.432462	0	0	0	0	0	0.2	0.229749	0.242341	0.0611169	0.0750494	113	Yes	R-T48L526F_RE	Left_Superior	Nasal_Superior	R-T48L526F_RE_Left_Superior	290.814	Yes	DL6-4-24-3_R-T48L526F_OCT_Image_RE_Line-2024-04-09-09-16-10	/local_home/local_scratch/ashirini/projects/dyer/Danielle/OCT_batch10_Aug19_2025/output/PipelineProcessed/OCT_crops_segmented/DL6-4-24-3_R-T48L526F_OCT_Image_RE_Line-2024-04-09-09-16-10_768.tif	R-T48L526F	RE	DL6-4-24-3	AMD	Tsc	F	medium	12	F	none	low	Medium_Patterns	severe_onl_degeneration	high	Nasal	right	Left	Superior	0	-213	-213	198	137	uneven_degeneration	no_focal_abarant structure	retinal degeneration
DL6-4-24-3_R-T48L526F_OCT_Image_LE_Line-2024-04-09-09-20-17_256	0.220898	0.433984	0	0	0	0	0	0.2	0.173258	0.161784	0.0602845	0.0420744	114	Yes	R-T48L526F_LE	Right_Optic_nerve	Nasal_Optic_nerve	R-T48L526F_LE_Right_Optic_nerve	250.218	Yes	DL6-4-24-3_R-T48L526F_OCT_Image_LE_Line-2024-04-09-09-20-17	/local_home/local_scratch/ashirini/projects/dyer/Danielle/OCT_batch10_Aug19_2025/output/PipelineProcessed/OCT_crops_segmented/DL6-4-24-3_R-T48L526F_OCT_Image_LE_Line-2024-04-09-09-20-17_256.tif	R-T48L526F	LE	DL6-4-24-3	AMD	Tsc	F	medium	12	F	none	low	Medium_Patterns	severe_onl_degeneration	high	Nasal	left	Right	Optic_nerve	0	247	-247	-40	0	even_degeneration	no_focal_abarant structure	retinal degeneration
DL6-6-24-3_R-T9L572F_OCT_Image_RE_Line-2024-05-13-09-54-55_256	0.228782	0.442564	0	0	0	0	0	0.2	0.201456	0.202976	0.0677295	0.0285143	115	Yes	R-T9L572F_RE	Right_Superior	Temporal_Superior	R-T9L572F_RE_Right_Superior	215.697	Yes	DL6-6-24-3_R-T9L572F_OCT_Image_RE_Line-2024-05-13-09-54-55	/local_home/local_scratch/ashirini/projects/dyer/Danielle/OCT_batch10_Aug19_2025/output/PipelineProcessed/OCT_crops_segmented/DL6-6-24-3_R-T9L572F_OCT_Image_RE_Line-2024-05-13-09-54-55_256.tif	R-T9L572F	RE	DL6-6-24-3	AMD	Tsc	M	medium	12	F	none	low	Medium_Patterns	severe_onl_degeneration	high	Temporal	left	Right	Superior	0	155	155	150	91	even_degeneration	no_focal_abarant structure	retinal degeneration
DL6-4-24-3_R-T1L570F_OCT_Image_LE_Line-2024-04-08-09-11-06_256	0.224852	0.402696	0.0909091	0	0	0	0	0.2	0.0802691	0.107838	0.124006	0.0994071	116	Yes	R-T1L570F_LE	Right_Superior	Nasal_Superior	R-T1L570F_LE_Right_Superior	285.512	Yes	DL6-4-24-3_R-T1L570F_OCT_Image_LE_Line-2024-04-08-09-11-06	/local_home/local_scratch/ashirini/projects/dyer/Danielle/OCT_batch10_Aug19_2025/output/PipelineProcessed/OCT_crops_segmented/DL6-4-24-3_R-T1L570F_OCT_Image_LE_Line-2024-04-08-09-11-06_256.tif	R-T1L570F	LE	DL6-4-24-3	AMD	Tsc	M	medium	12	F	none	low	Medium_Patterns	mid_onl_degeneration	high	Nasal	left	Right	Superior	0	214	-214	189	129	uneven_degeneration	no_focal_abarant structure	retinal degeneration
DL6-4-24-3_R-T59R566F_OCT_Image_LE_Line-2024-04-08-09-22-54_256	0.295805	0.372861	0.0909091	0	0	0	0	0.2	0.094145	0.133173	0.173788	0.0994071	117	Yes	R-T59R566F_LE	Right_Superior	Nasal_Superior	R-T59R566F_LE_Right_Superior	376.177	Yes	DL6-4-24-3_R-T59R566F_OCT_Image_LE_Line-2024-04-08-09-22-54	/local_home/local_scratch/ashirini/projects/dyer/Danielle/OCT_batch10_Aug19_2025/output/PipelineProcessed/OCT_crops_segmented/DL6-4-24-3_R-T59R566F_OCT_Image_LE_Line-2024-04-08-09-22-54_256.tif	R-T59R566F	LE	DL6-4-24-3	AMD	Tsc	M	medium	12	F	none	low	Medium_Patterns	severe_onl_degeneration	high	Nasal	left	Right	Superior	0	353	-353	130	68	even_degeneration	no_focal_abarant structure	retinal degeneration
DL6-4-24-3_R-T34L528F_OCT_Image_RE_Line-2024-04-09-09-28-49_768	0.224852	0.455384	0.0909091	0	0	0	0	0.1	0.0705935	0.10523	0.181318	0.174457	118	Yes	R-T34L528F_RE	Left_Optic_nerve	Nasal_Optic_nerve	R-T34L528F_RE_Left_Optic_nerve	248.477	Yes	DL6-4-24-3_R-T34L528F_OCT_Image_RE_Line-2024-04-09-09-28-49	/local_home/local_scratch/ashirini/projects/dyer/Danielle/OCT_batch10_Aug19_2025/output/PipelineProcessed/OCT_crops_segmented/DL6-4-24-3_R-T34L528F_OCT_Image_RE_Line-2024-04-09-09-28-49_768.tif	R-T34L528F	RE	DL6-4-24-3	AMD	Tsc	F	medium	12	F	none	low	Medium_Patterns	severe_onl_degeneration	high	Nasal	right	Left	Optic_nerve	0	-246	-246	35	0	even_degeneration	no_focal_abarant structure	retinal degeneration
DL6-19-22-3_D-TxL1452F_OCT_Image_RE_Line-2022-08-23-10-24-08_768	0.295805	0.464178	0.0909091	0.000552704	0.0657109	0	0	0.1	0.087991	0.130451	0.159707	0.0994071	119	Yes	D-TxL1452F_RE	Left_Optic_nerve	Nasal_Optic_nerve	D-TxL1452F_RE_Left_Optic_nerve	320.264	Yes	DL6-19-22-3_D-TxL1452F_OCT_Image_RE_Line-2022-08-23-10-24-08	/local_home/local_scratch/ashirini/projects/dyer/Danielle/OCT_batch10_Aug19_2025/output/PipelineProcessed/OCT_crops_segmented/DL6-19-22-3_D-TxL1452F_OCT_Image_RE_Line-2022-08-23-10-24-08_768.tif	D-TxL1452F	RE	DL6-19-22-3	LCA	Rpe65	M	medium	12	F	none	low	small_speckles	severe_onl_degeneration_mid_RPE_degneeration	high	Nasal	right	Left	Optic_nerve	0	-320	-320	-13	0	even_degeneration	no_focal_abarant structure	retinal degeneration
DL6-24-22-3_D-T34L1404F_OCT_Image_RE_Line-2022-11-14-09-41-07_768	0.295805	0.428575	0.0909091	0	0	0	0	0.1	0.127699	0.133173	0.0866311	0.0994071	120	Yes	D-T34L1404F_RE	Left_Superior	Nasal_Superior	D-T34L1404F_RE_Left_Superior	422.765	Yes	DL6-24-22-3_D-T34L1404F_OCT_Image_RE_Line-2022-11-14-09-41-07	/local_home/local_scratch/ashirini/projects/dyer/Danielle/OCT_batch10_Aug19_2025/output/PipelineProcessed/OCT_crops_segmented/DL6-24-22-3_D-T34L1404F_OCT_Image_RE_Line-2022-11-14-09-41-07_768.tif	D-T34L1404F	RE	DL6-24-22-3	LCA	Rpe65	F	medium	12	F	none	low	small_speckles	severe_onl_degeneration_mid_RPE_degneeration	high	Nasal	right	Left	Superior	0	-331	-331	263	199	even_degeneration	no_focal_abarant structure	retinal degeneration
DL6-6-24-3_R-T58R530F_OCT_Image_RE_Line-2024-05-13-10-01-01_256	0.224852	0.377413	0	0	0	0	0	0.1	0.0381469	0.0426543	0.0767821	0.0243577	121	Yes	R-T58R530F_RE	Right_Superior	Temporal_Superior	R-T58R530F_RE_Right_Superior	220.78	Yes	DL6-6-24-3_R-T58R530F_OCT_Image_RE_Line-2024-05-13-10-01-01	/local_home/local_scratch/ashirini/projects/dyer/Danielle/OCT_batch10_Aug19_2025/output/PipelineProcessed/OCT_crops_segmented/DL6-6-24-3_R-T58R530F_OCT_Image_RE_Line-2024-05-13-10-01-01_256.tif	R-T58R530F	RE	DL6-6-24-3	AMD	Tsc	F	medium	12	F	none	low	Medium_Patterns	severe_onl_degeneration	high	Temporal	left	Right	Superior	12554	150	150	162	102	even_degeneration	no_focal_abarant structure	retinal degeneration
DL6-6-24-3_R-T58R530F_OCT_Image_RE_Line-2024-05-13-10-01-43_768	0.224852	0.489993	0	0	0	0	0	0.2	0.0853119	0.0785889	0.141318	0.0243577	122	Yes	R-T58R530F_RE	Left_Inferior	Nasal_Inferior	R-T58R530F_RE_Left_Inferior	414.541	Yes	DL6-6-24-3_R-T58R530F_OCT_Image_RE_Line-2024-05-13-10-01-43	/local_home/local_scratch/ashirini/projects/dyer/Danielle/OCT_batch10_Aug19_2025/output/PipelineProcessed/OCT_crops_segmented/DL6-6-24-3_R-T58R530F_OCT_Image_RE_Line-2024-05-13-10-01-43_768.tif	R-T58R530F	RE	DL6-6-24-3	AMD	Tsc	F	medium	12	F	none	low	Medium_Patterns	severe_onl_degeneration	high	Nasal	right	Left	Inferior	0	-338	-338	-240	179	even_degeneration	no_focal_abarant structure	retinal degeneration
DL6-4-24-3_R-T1L570F_OCT_Image_RE_Line-2024-04-08-09-04-52_256	0.259394	0.453474	0	0	0	0	0	0.2	0.0866934	0.133173	0.0512801	0.0608942	123	Yes	R-T1L570F_RE	Right_Optic_nerve	Temporal_Optic_nerve	R-T1L570F_RE_Right_Optic_nerve	203.199	Yes	DL6-4-24-3_R-T1L570F_OCT_Image_RE_Line-2024-04-08-09-04-52	/local_home/local_scratch/ashirini/projects/dyer/Danielle/OCT_batch10_Aug19_2025/output/PipelineProcessed/OCT_crops_segmented/DL6-4-24-3_R-T1L570F_OCT_Image_RE_Line-2024-04-08-09-04-52_256.tif	R-T1L570F	RE	DL6-4-24-3	AMD	Tsc	M	medium	12	F	none	low	Medium_Patterns	mid_onl_degeneration	high	Temporal	left	Right	Optic_nerve	0	203	203	-9	0	even_degeneration	no_focal_abarant structure	retinal degeneration
DL6-4-24-3_R-T48L526F_OCT_Image_RE_Line-2024-04-09-09-16-35_256	0.224852	0.410099	0	0	0	0	0	0.2	0.0905676	0.105488	0.0513539	0.0243577	124	Yes	R-T48L526F_RE	Right_Inferior	Temporal_Inferior	R-T48L526F_RE_Right_Inferior	341.006	Yes	DL6-4-24-3_R-T48L526F_OCT_Image_RE_Line-2024-04-09-09-16-35	/local_home/local_scratch/ashirini/projects/dyer/Danielle/OCT_batch10_Aug19_2025/output/PipelineProcessed/OCT_crops_segmented/DL6-4-24-3_R-T48L526F_OCT_Image_RE_Line-2024-04-09-09-16-35_256.tif	R-T48L526F	RE	DL6-4-24-3	AMD	Tsc	F	medium	12	F	none	low	Medium_Patterns	severe_onl_degeneration	high	Temporal	left	Right	Inferior	0	274	274	-203	145	even_degeneration	no_focal_abarant structure	retinal degeneration
DL6-18-22-3_P-T52R337C_OCT_Image_RE_Line-2022-08-08-10-53-15_512	0.259394	0.266252	0	0	0	0	0	0.2	0.15066	0.143468	0.113751	0.129732	125	Yes	P-T52R337C_RE	Left_Superior	Nasal_Superior	P-T52R337C_RE_Left_Superior	226.557	Yes	DL6-18-22-3_P-T52R337C_OCT_Image_RE_Line-2022-08-08-10-53-15	/local_home/local_scratch/ashirini/projects/dyer/Danielle/OCT_batch10_Aug19_2025/output/PipelineProcessed/OCT_crops_segmented/DL6-18-22-3_P-T52R337C_OCT_Image_RE_Line-2022-08-08-10-53-15_512.tif	P-T52R337C	RE	DL6-18-22-3	LCA	Cep290	F	fast	3	C	none	low	translucency	severe_onl_degeneration	high	Nasal	center	Left	Superior	0	-168	-168	152	87	full_degeneration	no_focal_abarant structure	retinal degeneration
DL6-4-24-3_R-T34L528F_OCT_Image_LE_Line-2024-04-09-09-33-54_256	0.224852	0.319813	0	0	0	0	0	0.2	0.152018	0.180825	0.0740213	0.0462568	126	Yes	R-T34L528F_LE	Right_Superior	Nasal_Superior	R-T34L528F_LE_Right_Superior	319.581	Yes	DL6-4-24-3_R-T34L528F_OCT_Image_LE_Line-2024-04-09-09-33-54	/local_home/local_scratch/ashirini/projects/dyer/Danielle/OCT_batch10_Aug19_2025/output/PipelineProcessed/OCT_crops_segmented/DL6-4-24-3_R-T34L528F_OCT_Image_LE_Line-2024-04-09-09-33-54_256.tif	R-T34L528F	LE	DL6-4-24-3	AMD	Tsc	F	medium	12	F	none	low	Medium_Patterns	severe_onl_degeneration	high	Nasal	left	Right	Superior	0	246	-246	204	143	uneven_degeneration	no_focal_abarant structure	retinal degeneration
DL6-4-24-3_R-T34L528F_OCT_Image_LE_Line-2024-04-09-09-34-10_256	0.224852	0.377912	0	0	0	0	0	0.2	0.116778	0.133173	0.113453	0.112094	127	Yes	R-T34L528F_LE	Right_Inferior	Nasal_Inferior	R-T34L528F_LE_Right_Inferior	313.129	Yes	DL6-4-24-3_R-T34L528F_OCT_Image_LE_Line-2024-04-09-09-34-10	/local_home/local_scratch/ashirini/projects/dyer/Danielle/OCT_batch10_Aug19_2025/output/PipelineProcessed/OCT_crops_segmented/DL6-4-24-3_R-T34L528F_OCT_Image_LE_Line-2024-04-09-09-34-10_256.tif	R-T34L528F	LE	DL6-4-24-3	AMD	Tsc	F	medium	12	F	none	low	Medium_Patterns	severe_onl_degeneration	high	Nasal	left	Right	Inferior	0	245	-245	-195	134	even_degeneration	no_focal_abarant structure	retinal degeneration
DL6-4-24-3_R-T1L570F_OCT_Image_RE_Line-2024-04-08-09-05-04_256	0.224852	0.381422	0	0	0	0	0	0.1	0.163744	0.242341	0.0976077	0.0994071	128	Yes	R-T1L570F_RE	Right_Superior	Temporal_Superior	R-T1L570F_RE_Right_Superior	258.805	Yes	DL6-4-24-3_R-T1L570F_OCT_Image_RE_Line-2024-04-08-09-05-04	/local_home/local_scratch/ashirini/projects/dyer/Danielle/OCT_batch10_Aug19_2025/output/PipelineProcessed/OCT_crops_segmented/DL6-4-24-3_R-T1L570F_OCT_Image_RE_Line-2024-04-08-09-05-04_256.tif	R-T1L570F	RE	DL6-4-24-3	AMD	Tsc	M	medium	12	F	none	low	Medium_Patterns	mid_onl_degeneration	high	Temporal	left	Right	Superior	1838	182	182	184	125	even_degeneration	no_focal_abarant structure	retinal degeneration
DL6-12-23-3_R-T30ExF_OCT_Image_RE_Line-2023-11-02-10-39-37_256	0.285081	0.374339	0	0	0	0	0	0.1	0.146021	0.187757	0.137907	0.163113	129	Yes	R-T30ExF_RE	Right_Optic_nerve	Temporal_Optic_nerve	R-T30ExF_RE_Right_Optic_nerve	173.787	Yes	DL6-12-23-3_R-T30ExF_OCT_Image_RE_Line-2023-11-02-10-39-37	/local_home/local_scratch/ashirini/projects/dyer/Danielle/OCT_batch10_Aug19_2025/output/PipelineProcessed/OCT_crops_segmented/DL6-12-23-3_R-T30ExF_OCT_Image_RE_Line-2023-11-02-10-39-37_256.tif	R-T30ExF	RE	DL6-12-23-3	AMD	Tsc	F	medium	12	F	none	low	Medium_Patterns	severe_onl_degeneration	medium	Temporal	left	Right	Optic_nerve	0	171	171	-31	0	even_degeneration	no_focal_abarant structure	retinal degeneration
DL6-4-24-3_R-T87R569F_OCT_Image_LE_Line-2024-04-08-08-56-07_256	0.224852	0.344865	0	0	0	0	0	0.1	0.119123	0.133173	0.128104	0.167025	130	Yes	R-T87R569F_LE	Right_Superior	Nasal_Superior	R-T87R569F_LE_Right_Superior	414.946	Yes	DL6-4-24-3_R-T87R569F_OCT_Image_LE_Line-2024-04-08-08-56-07	/local_home/local_scratch/ashirini/projects/dyer/Danielle/OCT_batch10_Aug19_2025/output/PipelineProcessed/OCT_crops_segmented/DL6-4-24-3_R-T87R569F_OCT_Image_LE_Line-2024-04-08-08-56-07_256.tif	R-T87R569F	LE	DL6-4-24-3	AMD	Tsc	M	medium	12	F	none	low	Medium_Patterns	severe_onl_degeneration	high	Nasal	left	Right	Superior	0	348	-348	226	160	uneven_degeneration	no_focal_abarant structure	retinal degeneration
DL6-4-24-3_R-T34L528F_OCT_Image_RE_Line-2024-04-09-09-29-29_768	0.295805	0.452674	0	0	0	0	0	0.2	0.0977048	0.129264	0.143482	0.0994071	131	Yes	R-T34L528F_RE	Left_Inferior	Nasal_Inferior	R-T34L528F_RE_Left_Inferior	290.388	Yes	DL6-4-24-3_R-T34L528F_OCT_Image_RE_Line-2024-04-09-09-29-29	/local_home/local_scratch/ashirini/projects/dyer/Danielle/OCT_batch10_Aug19_2025/output/PipelineProcessed/OCT_crops_segmented/DL6-4-24-3_R-T34L528F_OCT_Image_RE_Line-2024-04-09-09-29-29_768.tif	R-T34L528F	RE	DL6-4-24-3	AMD	Tsc	F	medium	12	F	none	low	Medium_Patterns	severe_onl_degeneration	high	Nasal	right	Left	Inferior	0	-241	-241	-162	102	uneven_degeneration	no_focal_abarant structure	retinal degeneration
DL6-6-24-3_R-T58R530F_OCT_Image_LE_Line-2024-05-13-10-06-12_256	0.259394	0.483575	0	0	0	0	0	0.2	0.0998914	0.136215	0.115248	0.111586	132	Yes	R-T58R530F_LE	Right_Optic_nerve	Nasal_Optic_nerve	R-T58R530F_LE_Right_Optic_nerve	227.035	Yes	DL6-6-24-3_R-T58R530F_OCT_Image_LE_Line-2024-05-13-10-06-12	/local_home/local_scratch/ashirini/projects/dyer/Danielle/OCT_batch10_Aug19_2025/output/PipelineProcessed/OCT_crops_segmented/DL6-6-24-3_R-T58R530F_OCT_Image_LE_Line-2024-05-13-10-06-12_256.tif	R-T58R530F	LE	DL6-6-24-3	AMD	Tsc	F	medium	12	F	none	low	Medium_Patterns	severe_onl_degeneration	high	Nasal	left	Right	Optic_nerve	0	227	-227	4	0	even_degeneration	no_focal_abarant structure	retinal degeneration
DL6-12-23-3_R-T30ExF_OCT_Image_RE_Line-2023-10-30-10-12-55_512	0.295805	0.431116	0	0	0	0	0	0.2	0.141465	0.203972	0.0931044	0.0994071	133	Yes	R-T30ExF_RE	Center_Superior	Center_Superior	R-T30ExF_RE_Center_Superior	220.64	Yes	DL6-12-23-3_R-T30ExF_OCT_Image_RE_Line-2023-10-30-10-12-55	/local_home/local_scratch/ashirini/projects/dyer/Danielle/OCT_batch10_Aug19_2025/output/PipelineProcessed/OCT_crops_segmented/DL6-12-23-3_R-T30ExF_OCT_Image_RE_Line-2023-10-30-10-12-55_512.tif	R-T30ExF	RE	DL6-12-23-3	AMD	Tsc	F	medium	12	F	none	low	Medium_Patterns	severe_onl_degeneration	high	Center	center	Center	Superior	0	91	91	201	138	even_degeneration	no_focal_abarant structure	retinal degeneration
DL6-19-22-3_D-T45R1464E_OCT_Image_LE_Line-2022-08-24-16-28-59_768	0.309856	0.443046	0	0	0	0	0	0.2	0.133712	0.158063	0.138675	0.0392204	134	Yes	D-T45R1464E_LE	Left_Inferior	Temporal_Inferior	D-T45R1464E_LE_Left_Inferior	317.907	Yes	DL6-19-22-3_D-T45R1464E_OCT_Image_LE_Line-2022-08-24-16-28-59	/local_home/local_scratch/ashirini/projects/dyer/Danielle/OCT_batch10_Aug19_2025/output/PipelineProcessed/OCT_crops_segmented/DL6-19-22-3_D-T45R1464E_OCT_Image_LE_Line-2022-08-24-16-28-59_768.tif	D-T45R1464E	LE	DL6-19-22-3	LCA	Rpe65	M	medium	9	E	none	low	small_speckles	severe_onl_degeneration_mid_RPE_degneeration	high	Temporal	right	Left	Inferior	0	-236	236	-213	153	even_degeneration	no_focal_abarant structure	retinal degeneration
DL6-24-22-3_D-T34L1404F_OCT_Image_RE_Line-2022-11-14-09-40-54_768	0.295805	0.460525	0	0	0	0	0	0.3	0.099178	0.121189	0.0750278	0.0940735	135	Yes	D-T34L1404F_RE	Left_Optic_nerve	Nasal_Optic_nerve	D-T34L1404F_RE_Left_Optic_nerve	322.158	Yes	DL6-24-22-3_D-T34L1404F_OCT_Image_RE_Line-2022-11-14-09-40-54	/local_home/local_scratch/ashirini/projects/dyer/Danielle/OCT_batch10_Aug19_2025/output/PipelineProcessed/OCT_crops_segmented/DL6-24-22-3_D-T34L1404F_OCT_Image_RE_Line-2022-11-14-09-40-54_768.tif	D-T34L1404F	RE	DL6-24-22-3	LCA	Rpe65	F	medium	12	F	none	low	small_speckles	severe_onl_degeneration_mid_RPE_degneeration	high	Nasal	right	Left	Optic_nerve	0	-319	-319	45	0	even_degeneration	no_focal_abarant structure	retinal degeneration
DL6-4-24-3_R-T87R569F_OCT_Image_LE_Line-2024-04-08-08-56-07_768	0.295805	0.478369	0	0	0	0	0	0.2	0.0757558	0.0785889	0.0412818	0.0994071	136	Yes	R-T87R569F_LE	Left_Superior	Temporal_Superior	R-T87R569F_LE_Left_Superior	265.85	Yes	DL6-4-24-3_R-T87R569F_OCT_Image_LE_Line-2024-04-08-08-56-07	/local_home/local_scratch/ashirini/projects/dyer/Danielle/OCT_batch10_Aug19_2025/output/PipelineProcessed/OCT_crops_segmented/DL6-4-24-3_R-T87R569F_OCT_Image_LE_Line-2024-04-08-08-56-07_768.tif	R-T87R569F	LE	DL6-4-24-3	AMD	Tsc	M	medium	12	F	none	low	Medium_Patterns	severe_onl_degeneration	high	Temporal	right	Left	Superior	0	-140	140	226	160	even_degeneration	no_focal_abarant structure	retinal degeneration
DL6-12-23-3_R-T30ExF_OCT_Image_LE_Line-2023-11-02-10-45-13_256	0.295805	0.359603	0	0	0	0.111111	0	0.2	0.127711	0.133173	0.149184	0.0994071	137	Yes	R-T30ExF_LE	Right_Inferior	Nasal_Inferior	R-T30ExF_LE_Right_Inferior	371.335	Yes	DL6-12-23-3_R-T30ExF_OCT_Image_LE_Line-2023-11-02-10-45-13	/local_home/local_scratch/ashirini/projects/dyer/Danielle/OCT_batch10_Aug19_2025/output/PipelineProcessed/OCT_crops_segmented/DL6-12-23-3_R-T30ExF_OCT_Image_LE_Line-2023-11-02-10-45-13_256.tif	R-T30ExF	LE	DL6-12-23-3	AMD	Tsc	F	medium	12	F	none	low	Medium_Patterns	severe_onl_degeneration	high	Nasal	left	Right	Inferior	0	341	-341	-147	90	even_degeneration	no_focal_abarant structure	retinal degeneration
DL6-12-23-3_R-T30ExF_OCT_Image_LE_Line-2023-11-02-10-49-19_256	0.295805	0.362692	0	0	0	0	0	0.3	0.117846	0.133173	0.117364	0.168245	138	Yes	R-T30ExF_LE	Right_Optic_nerve	Nasal_Optic_nerve	R-T30ExF_LE_Right_Optic_nerve	335.073	Yes	DL6-12-23-3_R-T30ExF_OCT_Image_LE_Line-2023-11-02-10-49-19	/local_home/local_scratch/ashirini/projects/dyer/Danielle/OCT_batch10_Aug19_2025/output/PipelineProcessed/OCT_crops_segmented/DL6-12-23-3_R-T30ExF_OCT_Image_LE_Line-2023-11-02-10-49-19_256.tif	R-T30ExF	LE	DL6-12-23-3	AMD	Tsc	F	medium	12	F	none	low	Medium_Patterns	severe_onl_degeneration	high	Nasal	left	Right	Optic_nerve	0	335	-335	7	0	even_degeneration	no_focal_abarant structure	retinal degeneration
DL6-24-22-3_D-T34L1404F_OCT_Image_RE_Line-2022-11-14-09-41-07_512	0.224852	0.545451	0.0909091	0	0	0	0	0	0.22774	0.242341	0.0731712	0.0994071	139	Yes	D-T34L1404F_RE	Center_Superior	Center_Superior	D-T34L1404F_RE_Center_Superior	277.016	Yes	DL6-24-22-3_D-T34L1404F_OCT_Image_RE_Line-2022-11-14-09-41-07	/local_home/local_scratch/ashirini/projects/dyer/Danielle/OCT_batch10_Aug19_2025/output/PipelineProcessed/OCT_crops_segmented/DL6-24-22-3_D-T34L1404F_OCT_Image_RE_Line-2022-11-14-09-41-07_512.tif	D-T34L1404F	RE	DL6-24-22-3	LCA	Rpe65	F	medium	12	F	none	low	small_speckles	severe_onl_degeneration_mid_RPE_degneeration	high	Center	center	Center	Superior	0	-87	-87	263	199	even_degeneration	no_focal_abarant structure	retinal degeneration
DL6-4-24-3_R-T32R527F_OCT_Image_LE_Line-2024-04-09-09-46-35_256	0.24043	0.577121	0	0	0	0.111111	0	0	0.147197	0.196792	0.0495724	0.0408344	140	Yes	R-T32R527F_LE	Right_Optic_nerve	Nasal_Optic_nerve	R-T32R527F_LE_Right_Optic_nerve	275.525	Yes	DL6-4-24-3_R-T32R527F_OCT_Image_LE_Line-2024-04-09-09-46-35	/local_home/local_scratch/ashirini/projects/dyer/Danielle/OCT_batch10_Aug19_2025/output/PipelineProcessed/OCT_crops_segmented/DL6-4-24-3_R-T32R527F_OCT_Image_LE_Line-2024-04-09-09-46-35_256.tif	R-T32R527F	LE	DL6-4-24-3	AMD	Tsc	F	medium	12	F	none	low	Medium_Patterns	severe_onl_degeneration	high	Nasal	left	Right	Optic_nerve	0	275	-275	-17	0	even_degeneration	no_focal_abarant structure	retinal degeneration
DL6-19-22-3_D-T45R1464E_OCT_Image_LE_Line-2022-08-24-16-20-39_768	0.224852	0.510597	0	0	0	0	0	0	0.203195	0.174318	0.0459989	0.0243577	141	Yes	D-T45R1464E_LE	Left_Superior	Temporal_Superior	D-T45R1464E_LE_Left_Superior	428.664	Yes	DL6-19-22-3_D-T45R1464E_OCT_Image_LE_Line-2022-08-24-16-20-39	/local_home/local_scratch/ashirini/projects/dyer/Danielle/OCT_batch10_Aug19_2025/output/PipelineProcessed/OCT_crops_segmented/DL6-19-22-3_D-T45R1464E_OCT_Image_LE_Line-2022-08-24-16-20-39_768.tif	D-T45R1464E	LE	DL6-19-22-3	LCA	Rpe65	M	medium	9	E	none	low	small_speckles	severe_onl_degeneration_mid_RPE_degneeration	high	Temporal	right	Left	Superior	0	-363	363	228	164	even_degeneration	no_focal_abarant structure	retinal degeneration
DL6-26-22-3_D-T68L1415E_OCT_Image_RE_Line-2022-12-13-08-50-55_256	0.224852	0.578189	0	0	0	0	0	0	0.221949	0.189574	0.0422107	0.0243577	142	Yes	D-T68L1415E_RE	Right_Inferior	Temporal_Inferior	D-T68L1415E_RE_Right_Inferior	305.655	Yes	DL6-26-22-3_D-T68L1415E_OCT_Image_RE_Line-2022-12-13-08-50-55	/local_home/local_scratch/ashirini/projects/dyer/Danielle/OCT_batch10_Aug19_2025/output/PipelineProcessed/OCT_crops_segmented/DL6-26-22-3_D-T68L1415E_OCT_Image_RE_Line-2022-12-13-08-50-55_256.tif	D-T68L1415E	RE	DL6-26-22-3	LCA	Rpe65	F	medium	9	E	none	low	small_speckles	severe_onl_degeneration_mid_RPE_degneeration	high	Temporal	left	Right	Inferior	0	167	167	-256	197	even_degeneration	no_focal_abarant structure	retinal degeneration
DL6-19-22-3_D-TxL1452F_OCT_Image_RE_Line-2022-08-23-10-23-45_256	0.295805	0.5453	0	0	0	0	0	0.2	0.212221	0.187757	0.062832	0.0243577	143	Yes	D-TxL1452F_RE	Right_Superior	Temporal_Superior	D-TxL1452F_RE_Right_Superior	254.657	Yes	DL6-19-22-3_D-TxL1452F_OCT_Image_RE_Line-2022-08-23-10-23-45	/local_home/local_scratch/ashirini/projects/dyer/Danielle/OCT_batch10_Aug19_2025/output/PipelineProcessed/OCT_crops_segmented/DL6-19-22-3_D-TxL1452F_OCT_Image_RE_Line-2022-08-23-10-23-45_256.tif	D-TxL1452F	RE	DL6-19-22-3	LCA	Rpe65	M	medium	12	F	none	low	small_speckles	severe_onl_degeneration_mid_RPE_degneeration	high	Temporal	left	Right	Superior	0	175	175	185	129	even_degeneration	no_focal_abarant structure	retinal degeneration
DL6-24-22-3_D-T81L471D_OCT_Image_RE_Line-2022-11-16-16-31-22_768	0.228782	0.613679	0	0	0	0	0	0.2	0.213356	0.166004	0.0977959	0.0285143	144	Yes	D-T81L471D_RE	Left_Optic_nerve	Nasal_Optic_nerve	D-T81L471D_RE_Left_Optic_nerve	354.746	Yes	DL6-24-22-3_D-T81L471D_OCT_Image_RE_Line-2022-11-16-16-31-22	/local_home/local_scratch/ashirini/projects/dyer/Danielle/OCT_batch10_Aug19_2025/output/PipelineProcessed/OCT_crops_segmented/DL6-24-22-3_D-T81L471D_OCT_Image_RE_Line-2022-11-16-16-31-22_768.tif	D-T81L471D	RE	DL6-24-22-3	LCA	Rpe65	M	medium	6	D	none	low	small_speckles	mild_onl_degeneration_mid_RPE_degneeration	high	Nasal	right	Left	Optic_nerve	0	-354	-354	-23	0	even_degeneration	no_focal_abarant structure	retinal degeneration
DL6-24-22-3_D-T82L425D_OCT_Image_RE_Line-2022-11-15-10-26-27_256	0.379553	0.637827	0	0	0	0	0	0.1	0.158664	0.187757	0.0913304	0.0378921	145	Yes	D-T82L425D_RE	Right_Superior	Temporal_Superior	D-T82L425D_RE_Right_Superior	399.021	Yes	DL6-24-22-3_D-T82L425D_OCT_Image_RE_Line-2022-11-15-10-26-27	/local_home/local_scratch/ashirini/projects/dyer/Danielle/OCT_batch10_Aug19_2025/output/PipelineProcessed/OCT_crops_segmented/DL6-24-22-3_D-T82L425D_OCT_Image_RE_Line-2022-11-15-10-26-27_256.tif	D-T82L425D	RE	DL6-24-22-3	LCA	Rpe65	F	medium	6	D	none	low	small_speckles	mild_onl_degeneration_mid_RPE_degneeration	high	Temporal	left	Right	Superior	0	347	347	197	139	even_degeneration	no_focal_abarant structure	retinal degeneration
DL6-24-22-3_D-T81L471D_OCT_Image_RE_Line-2022-11-16-16-32-51_768	0.295805	0.622896	0	0	0	0	0	0.1	0.184431	0.195003	0.114023	0.0531937	146	Yes	D-T81L471D_RE	Left_Inferior	Nasal_Inferior	D-T81L471D_RE_Left_Inferior	434.053	Yes	DL6-24-22-3_D-T81L471D_OCT_Image_RE_Line-2022-11-16-16-32-51	/local_home/local_scratch/ashirini/projects/dyer/Danielle/OCT_batch10_Aug19_2025/output/PipelineProcessed/OCT_crops_segmented/DL6-24-22-3_D-T81L471D_OCT_Image_RE_Line-2022-11-16-16-32-51_768.tif	D-T81L471D	RE	DL6-24-22-3	LCA	Rpe65	M	medium	6	D	none	low	small_speckles	mild_onl_degeneration_mid_RPE_degneeration	high	Nasal	right	Left	Inferior	0	-361	-361	-241	181	even_degeneration	no_focal_abarant structure	retinal degeneration
DL6-2-23-3_G-T71R378D_OCT_Image_LE_Line-2023-01-26-09-08-24_768	0.295805	0.669323	0	0	0	0	0	0.1	0.150223	0.161184	0.0733672	0.0243577	147	Yes	G-T71R378D_LE	Left_Superior	Temporal_Superior	G-T71R378D_LE_Left_Superior	244.92	Yes	DL6-2-23-3_G-T71R378D_OCT_Image_LE_Line-2023-01-26-09-08-24	/local_home/local_scratch/ashirini/projects/dyer/Danielle/OCT_batch10_Aug19_2025/output/PipelineProcessed/OCT_crops_segmented/DL6-2-23-3_G-T71R378D_OCT_Image_LE_Line-2023-01-26-09-08-24_768.tif	G-T71R378D	LE	DL6-2-23-3	DR	Ins2-Akita_M	M	slow	6	D	none	high	unknown	mid_multi-layer_degeneration	high	Temporal	right	Left	Superior	2442	-165	165	181	119	no_low_degeneration	no_focal_abarant structure	retinal degeneration
DL6-6-24-3_R-T76L531F_OCT_Image_LE_Line-2024-05-13-10-16-04_512	0.285081	0.639169	0	0	0	0	0	0.1	0.154046	0.163723	0.0924923	0.088064	148	Yes	R-T76L531F_LE	Center_Inferior	Center_Inferior	R-T76L531F_LE_Center_Inferior	228.633	Yes	DL6-6-24-3_R-T76L531F_OCT_Image_LE_Line-2024-05-13-10-16-04	/local_home/local_scratch/ashirini/projects/dyer/Danielle/OCT_batch10_Aug19_2025/output/PipelineProcessed/OCT_crops_segmented/DL6-6-24-3_R-T76L531F_OCT_Image_LE_Line-2024-05-13-10-16-04_512.tif	R-T76L531F	LE	DL6-6-24-3	AMD	Tsc	F	medium	12	F	none	low	Medium_Patterns	severe_onl_degeneration	high	Center	center	Center	Inferior	0	17	-17	-228	167	even_degeneration	no_focal_abarant structure	retinal degeneration
DL6-8-24-3_R-T92L534F_OCT_Image_RE_Line-2024-07-24-15-04-04_256	0.295805	0.6234	0	0	0	0	0	0.1	0.132239	0.177462	0.0688226	0.078385	149	Yes	R-T92L534F_RE	Right_Superior	Temporal_Superior	R-T92L534F_RE_Right_Superior	311.554	Yes	DL6-8-24-3_R-T92L534F_OCT_Image_RE_Line-2024-07-24-15-04-04	/local_home/local_scratch/ashirini/projects/dyer/Danielle/OCT_batch10_Aug19_2025/output/PipelineProcessed/OCT_crops_segmented/DL6-8-24-3_R-T92L534F_OCT_Image_RE_Line-2024-07-24-15-04-04_256.tif	R-T92L534F	RE	DL6-8-24-3	AMD	Tsc	F	medium	12	F	none	low	Medium_Patterns	severe_onl_degeneration	high	Temporal	left	Right	Superior	0	179	179	255	194	even_degeneration	no_focal_abarant structure	retinal degeneration
DL6-24-22-3_D-T84R424D_OCT_Image_RE_Line-2022-11-16-16-41-04_512	0.224852	0.616438	0	0	0	0	0	0.1	0.151985	0.133173	0.0630558	0.0750494	150	Yes	D-T84R424D_RE	Center_Superior	Center_Superior	D-T84R424D_RE_Center_Superior	224.27	Yes	DL6-24-22-3_D-T84R424D_OCT_Image_RE_Line-2022-11-16-16-41-04	/local_home/local_scratch/ashirini/projects/dyer/Danielle/OCT_batch10_Aug19_2025/output/PipelineProcessed/OCT_crops_segmented/DL6-24-22-3_D-T84R424D_OCT_Image_RE_Line-2022-11-16-16-41-04_512.tif	D-T84R424D	RE	DL6-24-22-3	LCA	Rpe65	F	medium	6	D	none	low	small_speckles	mild_onl_degeneration_mid_RPE_degneeration	high	Center	center	Center	Superior	0	-109	-109	196	140	even_degeneration	no_focal_abarant structure	retinal degeneration
DL6-24-22-3_D-T81L471D_OCT_Image_LE_Line-2022-11-16-16-24-44_256	0.224852	0.60876	0	0	0	0	0	0.1	0.137403	0.175773	0.0687799	0.0243577	151	Yes	D-T81L471D_LE	Right_Inferior	Nasal_Inferior	D-T81L471D_LE_Right_Inferior	299.232	Yes	DL6-24-22-3_D-T81L471D_OCT_Image_LE_Line-2022-11-16-16-24-44	/local_home/local_scratch/ashirini/projects/dyer/Danielle/OCT_batch10_Aug19_2025/output/PipelineProcessed/OCT_crops_segmented/DL6-24-22-3_D-T81L471D_OCT_Image_LE_Line-2022-11-16-16-24-44_256.tif	D-T81L471D	LE	DL6-24-22-3	LCA	Rpe65	M	medium	6	D	none	low	small_speckles	mild_onl_degeneration_mid_RPE_degneeration	high	Nasal	left	Right	Inferior	0	176	-176	-242	182	even_degeneration	no_focal_abarant structure	retinal degeneration
DL6-6-24-3_R-T9L572F_OCT_Image_RE_Line-2024-05-13-09-51-51_768	0.224852	0.610336	0	0	0	0	0	0.1	0.12856	0.134877	0.0817549	0.0243577	152	Yes	R-T9L572F_RE	Left_Inferior	Nasal_Inferior	R-T9L572F_RE_Left_Inferior	506.151	Yes	DL6-6-24-3_R-T9L572F_OCT_Image_RE_Line-2024-05-13-09-51-51	/local_home/local_scratch/ashirini/projects/dyer/Danielle/OCT_batch10_Aug19_2025/output/PipelineProcessed/OCT_crops_segmented/DL6-6-24-3_R-T9L572F_OCT_Image_RE_Line-2024-05-13-09-51-51_768.tif	R-T9L572F	RE	DL6-6-24-3	AMD	Tsc	M	medium	12	F	none	low	Medium_Patterns	severe_onl_degeneration	high	Nasal	right	Left	Inferior	0	-267	-267	-430	366	even_degeneration	no_focal_abarant structure	retinal degeneration
DL6-26-22-3_D-T66R1414E_OCT_Image_LE_Line-2022-12-14-11-02-02_768	0.327046	0.53057	0	0	0	0	0	0.1	0.177688	0.141423	0.0851218	0.0574024	153	Yes	D-T66R1414E_LE	Left_Inferior	Temporal_Inferior	D-T66R1414E_LE_Left_Inferior	393.89	Yes	DL6-26-22-3_D-T66R1414E_OCT_Image_LE_Line-2022-12-14-11-02-02	/local_home/local_scratch/ashirini/projects/dyer/Danielle/OCT_batch10_Aug19_2025/output/PipelineProcessed/OCT_crops_segmented/DL6-26-22-3_D-T66R1414E_OCT_Image_LE_Line-2022-12-14-11-02-02_768.tif	D-T66R1414E	LE	DL6-26-22-3	LCA	Rpe65	F	medium	9	E	none	low	small_speckles	severe_onl_degeneration_mid_RPE_degneeration	high	Temporal	right	Left	Inferior	0	-310	310	-243	186	uneven_degeneration	no_focal_abarant structure	retinal degeneration
DL6-26-22-3_D-T66R1414E_OCT_Image_RE_Line-2022-12-14-11-09-36_256	0.309856	0.597912	0	0	0	0	0	0.1	0.119412	0.133173	0.0723687	0.0392204	154	Yes	D-T66R1414E_RE	Right_Optic_nerve	Temporal_Optic_nerve	D-T66R1414E_RE_Right_Optic_nerve	200.412	Yes	DL6-26-22-3_D-T66R1414E_OCT_Image_RE_Line-2022-12-14-11-09-36	/local_home/local_scratch/ashirini/projects/dyer/Danielle/OCT_batch10_Aug19_2025/output/PipelineProcessed/OCT_crops_segmented/DL6-26-22-3_D-T66R1414E_OCT_Image_RE_Line-2022-12-14-11-09-36_256.tif	D-T66R1414E	RE	DL6-26-22-3	LCA	Rpe65	F	medium	9	E	none	low	small_speckles	severe_onl_degeneration_mid_RPE_degneeration	high	Temporal	left	Right	Optic_nerve	0	193	193	-54	0	even_degeneration	no_focal_abarant structure	retinal degeneration
DL6-6-24-3_R-T76L531F_OCT_Image_RE_Line-2024-05-13-10-26-00_512	0.309856	0.554173	0	0	0	0	0	0.1	0.100075	0.133173	0.0615615	0.0392204	155	Yes	R-T76L531F_RE	Center_Superior	Center_Superior	R-T76L531F_RE_Center_Superior	287.467	Yes	DL6-6-24-3_R-T76L531F_OCT_Image_RE_Line-2024-05-13-10-26-00	/local_home/local_scratch/ashirini/projects/dyer/Danielle/OCT_batch10_Aug19_2025/output/PipelineProcessed/OCT_crops_segmented/DL6-6-24-3_R-T76L531F_OCT_Image_RE_Line-2024-05-13-10-26-00_512.tif	R-T76L531F	RE	DL6-6-24-3	AMD	Tsc	F	medium	12	F	none	low	Medium_Patterns	severe_onl_degeneration	high	Center	center	Center	Superior	0	29	29	286	219	even_degeneration	no_focal_abarant structure	retinal degeneration
DL6-6-24-3_R-T76L531F_OCT_Image_RE_Line-2024-05-13-10-26-00_768	0.366758	0.526449	0	0	0	0	0	0	0.0715739	0.0431579	0.0597042	0.0243577	156	Yes	R-T76L531F_RE	Left_Superior	Nasal_Superior	R-T76L531F_RE_Left_Superior	357.8	Yes	DL6-6-24-3_R-T76L531F_OCT_Image_RE_Line-2024-05-13-10-26-00	/local_home/local_scratch/ashirini/projects/dyer/Danielle/OCT_batch10_Aug19_2025/output/PipelineProcessed/OCT_crops_segmented/DL6-6-24-3_R-T76L531F_OCT_Image_RE_Line-2024-05-13-10-26-00_768.tif	R-T76L531F	RE	DL6-6-24-3	AMD	Tsc	F	medium	12	F	none	low	Medium_Patterns	severe_onl_degeneration	high	Nasal	right	Left	Superior	0	-215	-215	286	219	even_degeneration	no_focal_abarant structure	retinal degeneration
DL6-4-24-3_R-T87R569F_OCT_Image_LE_Line-2024-04-08-08-53-45_256	0.24043	0.433895	0	0	0	0	0	0	0.0569175	0.0785889	0.0526301	0.0408344	157	Yes	R-T87R569F_LE	Right_Optic_nerve	Nasal_Optic_nerve	R-T87R569F_LE_Right_Optic_nerve	278.869	Yes	DL6-4-24-3_R-T87R569F_OCT_Image_LE_Line-2024-04-08-08-53-45	/local_home/local_scratch/ashirini/projects/dyer/Danielle/OCT_batch10_Aug19_2025/output/PipelineProcessed/OCT_crops_segmented/DL6-4-24-3_R-T87R569F_OCT_Image_LE_Line-2024-04-08-08-53-45_256.tif	R-T87R569F	LE	DL6-4-24-3	AMD	Tsc	M	medium	12	F	none	low	Medium_Patterns	severe_onl_degeneration	high	Nasal	left	Right	Optic_nerve	0	278	-278	-22	0	even_degeneration	no_focal_abarant structure	retinal degeneration
DL6-19-22-3_D-T43R1463E_OCT_Image_LE_Line-2022-08-23-09-20-06_256	0.224852	0.525943	0	0	0	0	0	0	0.0799128	0.059436	0.00505874	0.0243577	158	Yes	D-T43R1463E_LE	Right_Superior	Nasal_Superior	D-T43R1463E_LE_Right_Superior	322.893	Yes	DL6-19-22-3_D-T43R1463E_OCT_Image_LE_Line-2022-08-23-09-20-06	/local_home/local_scratch/ashirini/projects/dyer/Danielle/OCT_batch10_Aug19_2025/output/PipelineProcessed/OCT_crops_segmented/DL6-19-22-3_D-T43R1463E_OCT_Image_LE_Line-2022-08-23-09-20-06_256.tif	D-T43R1463E	LE	DL6-19-22-3	LCA	Rpe65	M	medium	9	E	none	low	small_speckles	severe_onl_degeneration_mid_RPE_degneeration	high	Nasal	left	Right	Superior	0	272	-272	174	110	even_degeneration	no_focal_abarant structure	retinal degeneration
DL6-4-24-3_R-T48L526F_OCT_Image_RE_Line-2024-04-09-09-16-35_512	0.224852	0.5211	0	0	0	0	0	0	0.0619151	0.0785889	0.0537997	0.0243577	159	Yes	R-T48L526F_RE	Center_Inferior	Center_Inferior	R-T48L526F_RE_Center_Inferior	205.205	Yes	DL6-4-24-3_R-T48L526F_OCT_Image_RE_Line-2024-04-09-09-16-35	/local_home/local_scratch/ashirini/projects/dyer/Danielle/OCT_batch10_Aug19_2025/output/PipelineProcessed/OCT_crops_segmented/DL6-4-24-3_R-T48L526F_OCT_Image_RE_Line-2024-04-09-09-16-35_512.tif	R-T48L526F	RE	DL6-4-24-3	AMD	Tsc	F	medium	12	F	none	low	Medium_Patterns	severe_onl_degeneration	high	Center	center	Center	Inferior	0	30	30	-203	145	even_degeneration	no_focal_abarant structure	retinal degeneration
DL6-24-22-3_D-T84R424D_OCT_Image_LE_Line-2022-11-16-16-48-08_256	0.224852	0.576924	0	0	0	0	0	0.1	0.0353604	0.024005	0.113625	0.0994071	160	Yes	D-T84R424D_LE	Right_Superior	Nasal_Superior	D-T84R424D_LE_Right_Superior	338.104	Yes	DL6-24-22-3_D-T84R424D_OCT_Image_LE_Line-2022-11-16-16-48-08	/local_home/local_scratch/ashirini/projects/dyer/Danielle/OCT_batch10_Aug19_2025/output/PipelineProcessed/OCT_crops_segmented/DL6-24-22-3_D-T84R424D_OCT_Image_LE_Line-2022-11-16-16-48-08_256.tif	D-T84R424D	LE	DL6-24-22-3	LCA	Rpe65	F	medium	6	D	none	low	small_speckles	mild_onl_degeneration_mid_RPE_degneeration	high	Nasal	left	Right	Superior	0	233	-233	245	180	even_degeneration	no_focal_abarant structure	retinal degeneration
DL6-6-24-3_R-T58R530F_OCT_Image_LE_Line-2024-05-13-10-05-22_256	0.224852	0.531515	0	0	0	0	0	0.1	0.0948711	0.0785889	0.120359	0.0994071	161	Yes	R-T58R530F_LE	Right_Inferior	Nasal_Inferior	R-T58R530F_LE_Right_Inferior	383.839	Yes	DL6-6-24-3_R-T58R530F_OCT_Image_LE_Line-2024-05-13-10-05-22	/local_home/local_scratch/ashirini/projects/dyer/Danielle/OCT_batch10_Aug19_2025/output/PipelineProcessed/OCT_crops_segmented/DL6-6-24-3_R-T58R530F_OCT_Image_LE_Line-2024-05-13-10-05-22_256.tif	R-T58R530F	LE	DL6-6-24-3	AMD	Tsc	F	medium	12	F	none	low	Medium_Patterns	severe_onl_degeneration	high	Nasal	left	Right	Inferior	0	286	-286	-256	195	even_degeneration	no_focal_abarant structure	retinal degeneration
DL6-24-22-3_D-T84R424D_OCT_Image_RE_Line-2022-11-16-16-41-04_256	0.285081	0.527915	0.0909091	0	0	0	0	0	0.0569225	0.024005	0.137161	0.088064	162	Yes	D-T84R424D_RE	Right_Superior	Temporal_Superior	D-T84R424D_RE_Right_Superior	237.994	Yes	DL6-24-22-3_D-T84R424D_OCT_Image_RE_Line-2022-11-16-16-41-04	/local_home/local_scratch/ashirini/projects/dyer/Danielle/OCT_batch10_Aug19_2025/output/PipelineProcessed/OCT_crops_segmented/DL6-24-22-3_D-T84R424D_OCT_Image_RE_Line-2022-11-16-16-41-04_256.tif	D-T84R424D	RE	DL6-24-22-3	LCA	Rpe65	F	medium	6	D	none	low	small_speckles	mild_onl_degeneration_mid_RPE_degneeration	high	Temporal	left	Right	Superior	0	135	135	196	140	even_degeneration	no_focal_abarant structure	retinal degeneration
DL6-4-24-3_R-T48L526F_OCT_Image_RE_Line-2024-04-09-09-16-35_768	0.224852	0.510576	0	0	0	0	0	0	0.0451515	0.024005	0.128982	0.0994071	163	Yes	R-T48L526F_RE	Left_Inferior	Nasal_Inferior	R-T48L526F_RE_Left_Inferior	294.966	Yes	DL6-4-24-3_R-T48L526F_OCT_Image_RE_Line-2024-04-09-09-16-35	/local_home/local_scratch/ashirini/projects/dyer/Danielle/OCT_batch10_Aug19_2025/output/PipelineProcessed/OCT_crops_segmented/DL6-4-24-3_R-T48L526F_OCT_Image_RE_Line-2024-04-09-09-16-35_768.tif	R-T48L526F	RE	DL6-4-24-3	AMD	Tsc	F	medium	12	F	none	low	Medium_Patterns	severe_onl_degeneration	high	Nasal	right	Left	Inferior	0	-214	-214	-203	145	even_degeneration	no_focal_abarant structure	retinal degeneration
DL6-4-24-3_R-T59R566F_OCT_Image_RE_Line-2024-04-08-09-18-26_256	0.295805	0.42382	0	0	0	0	0	0	0.089569	0.10061	0.157832	0.0994071	164	Yes	R-T59R566F_RE	Right_Superior	Temporal_Superior	R-T59R566F_RE_Right_Superior	417.938	Yes	DL6-4-24-3_R-T59R566F_OCT_Image_RE_Line-2024-04-08-09-18-26	/local_home/local_scratch/ashirini/projects/dyer/Danielle/OCT_batch10_Aug19_2025/output/PipelineProcessed/OCT_crops_segmented/DL6-4-24-3_R-T59R566F_OCT_Image_RE_Line-2024-04-08-09-18-26_256.tif	R-T59R566F	RE	DL6-4-24-3	AMD	Tsc	M	medium	12	F	none	low	Medium_Patterns	severe_onl_degeneration	high	Temporal	left	Right	Superior	0	324	324	264	205	even_degeneration	no_focal_abarant structure	retinal degeneration
DL6-4-24-3_R-T67R568F_OCT_Image_LE_Line-2024-04-08-09-37-12_256	0.295805	0.456266	0	0	0	0	0	0	0.123029	0.133173	0.105759	0.078385	165	Yes	R-T67R568F_LE	Right_Superior	Nasal_Superior	R-T67R568F_LE_Right_Superior	293.002	Yes	DL6-4-24-3_R-T67R568F_OCT_Image_LE_Line-2024-04-08-09-37-12	/local_home/local_scratch/ashirini/projects/dyer/Danielle/OCT_batch10_Aug19_2025/output/PipelineProcessed/OCT_crops_segmented/DL6-4-24-3_R-T67R568F_OCT_Image_LE_Line-2024-04-08-09-37-12_256.tif	R-T67R568F	LE	DL6-4-24-3	AMD	Tsc	M	medium	12	F	none	low	Medium_Patterns	severe_onl_degeneration	medium	Nasal	left	Right	Superior	0	235	-235	175	114	even_degeneration	no_focal_abarant structure	retinal degeneration
DL6-12-23-3_R-T30ExF_OCT_Image_RE_Line-2023-11-02-10-40-55_512	0.224852	0.426059	0	0	0	0.111111	0	0	0.139767	0.136215	0.0689665	0.0994071	166	Yes	R-T30ExF_RE	Left_Inferior	Nasal_Inferior	R-T30ExF_RE_Left_Inferior	238.296	Yes	DL6-12-23-3_R-T30ExF_OCT_Image_RE_Line-2023-11-02-10-40-55	/local_home/local_scratch/ashirini/projects/dyer/Danielle/OCT_batch10_Aug19_2025/output/PipelineProcessed/OCT_crops_segmented/DL6-12-23-3_R-T30ExF_OCT_Image_RE_Line-2023-11-02-10-40-55_512.tif	R-T30ExF	RE	DL6-12-23-3	AMD	Tsc	F	medium	12	F	none	low	Medium_Patterns	severe_onl_degeneration	medium	Nasal	center	Left	Inferior	0	-128	-128	-201	137	even_degeneration	no_focal_abarant structure	retinal degeneration
DL6-4-24-3_R-T48L526F_OCT_Image_RE_Line-2024-04-09-09-15-50_256	0.224852	0.419104	0	0	0	0	0	0	0.133034	0.126487	0.0979592	0.0994071	167	Yes	R-T48L526F_RE	Right_Optic_nerve	Temporal_Optic_nerve	R-T48L526F_RE_Right_Optic_nerve	264.002	Yes	DL6-4-24-3_R-T48L526F_OCT_Image_RE_Line-2024-04-09-09-15-50	/local_home/local_scratch/ashirini/projects/dyer/Danielle/OCT_batch10_Aug19_2025/output/PipelineProcessed/OCT_crops_segmented/DL6-4-24-3_R-T48L526F_OCT_Image_RE_Line-2024-04-09-09-15-50_256.tif	R-T48L526F	RE	DL6-4-24-3	AMD	Tsc	F	medium	12	F	none	low	Medium_Patterns	severe_onl_degeneration	high	Temporal	left	Right	Optic_nerve	0	264	264	-1	0	even_degeneration	no_focal_abarant structure	retinal degeneration
DL6-6-24-3_R-T58R530F_OCT_Image_LE_Line-2024-05-13-10-05-01_512	0.224852	0.411583	0	0	0	0	0	0	0.149005	0.133173	0.0619265	0.0243577	168	Yes	R-T58R530F_LE	Center_Superior	Center_Superior	R-T58R530F_LE_Center_Superior	150.416	Yes	DL6-6-24-3_R-T58R530F_OCT_Image_LE_Line-2024-05-13-10-05-01	/local_home/local_scratch/ashirini/projects/dyer/Danielle/OCT_batch10_Aug19_2025/output/PipelineProcessed/OCT_crops_segmented/DL6-6-24-3_R-T58R530F_OCT_Image_LE_Line-2024-05-13-10-05-01_512.tif	R-T58R530F	LE	DL6-6-24-3	AMD	Tsc	F	medium	12	F	none	low	Medium_Patterns	severe_onl_degeneration	high	Center	center	Center	Superior	0	40	-40	145	84	even_degeneration	no_focal_abarant structure	retinal degeneration
DL6-4-24-3_R-T34L528F_OCT_Image_LE_Line-2024-04-09-09-34-10_512	0.295805	0.489385	0	0	0	0	0	0.1	0.0753323	0.122363	0.13155	0.0994071	169	Yes	R-T34L528F_LE	Center_Inferior	Center_Inferior	R-T34L528F_LE_Center_Inferior	195.003	Yes	DL6-4-24-3_R-T34L528F_OCT_Image_LE_Line-2024-04-09-09-34-10	/local_home/local_scratch/ashirini/projects/dyer/Danielle/OCT_batch10_Aug19_2025/output/PipelineProcessed/OCT_crops_segmented/DL6-4-24-3_R-T34L528F_OCT_Image_LE_Line-2024-04-09-09-34-10_512.tif	R-T34L528F	LE	DL6-4-24-3	AMD	Tsc	F	medium	12	F	none	low	Medium_Patterns	severe_onl_degeneration	high	Center	center	Center	Inferior	0	1	-1	-195	134	even_degeneration	no_focal_abarant structure	retinal degeneration
DL6-6-24-3_R-T58R530F_OCT_Image_RE_Line-2024-05-13-10-01-28_256	0.295805	0.483721	0	0	0	0	0	0.1	0.0747671	0.0987477	0.0963574	0.0994071	170	Yes	R-T58R530F_RE	Right_Optic_nerve	Temporal_Optic_nerve	R-T58R530F_RE_Right_Optic_nerve	153.525	Yes	DL6-6-24-3_R-T58R530F_OCT_Image_RE_Line-2024-05-13-10-01-28	/local_home/local_scratch/ashirini/projects/dyer/Danielle/OCT_batch10_Aug19_2025/output/PipelineProcessed/OCT_crops_segmented/DL6-6-24-3_R-T58R530F_OCT_Image_RE_Line-2024-05-13-10-01-28_256.tif	R-T58R530F	RE	DL6-6-24-3	AMD	Tsc	F	medium	12	F	none	low	Medium_Patterns	severe_onl_degeneration	high	Temporal	left	Right	Optic_nerve	0	149	149	-37	0	even_degeneration	no_focal_abarant structure	retinal degeneration
DL6-19-22-3_D-T45R1464E_OCT_Image_RE_Line-2022-08-24-16-10-37_512	0.285081	0.52076	0	0	0	0	0	0.1	0.0981109	0.0869374	0.0792822	0.088064	171	Yes	D-T45R1464E_RE	Center_Inferior	Center_Inferior	D-T45R1464E_RE_Center_Inferior	206.4	Yes	DL6-19-22-3_D-T45R1464E_OCT_Image_RE_Line-2022-08-24-16-10-37	/local_home/local_scratch/ashirini/projects/dyer/Danielle/OCT_batch10_Aug19_2025/output/PipelineProcessed/OCT_crops_segmented/DL6-19-22-3_D-T45R1464E_OCT_Image_RE_Line-2022-08-24-16-10-37_512.tif	D-T45R1464E	RE	DL6-19-22-3	LCA	Rpe65	M	medium	9	E	none	low	small_speckles	severe_onl_degeneration_mid_RPE_degneeration	high	Center	center	Center	Inferior	0	-24	-24	-205	147	even_degeneration	no_focal_abarant structure	retinal degeneration
DL6-19-22-3_D-TxR1451F_OCT_Image_LE_Line-2022-08-23-09-51-42_768	0.295805	0.524684	0	0	0	0	0	0.1	0.12758	0.133173	0.0884311	0.0994071	172	Yes	D-TxR1451F_LE	Left_Superior	Temporal_Superior	D-TxR1451F_LE_Left_Superior	235.78	Yes	DL6-19-22-3_D-TxR1451F_OCT_Image_LE_Line-2022-08-23-09-51-42	/local_home/local_scratch/ashirini/projects/dyer/Danielle/OCT_batch10_Aug19_2025/output/PipelineProcessed/OCT_crops_segmented/DL6-19-22-3_D-TxR1451F_OCT_Image_LE_Line-2022-08-23-09-51-42_768.tif	D-TxR1451F	LE	DL6-19-22-3	LCA	Rpe65	M	medium	12	F	none	low	small_speckles	severe_onl_degeneration_mid_RPE_degneeration	high	Temporal	right	Left	Superior	0	-134	134	194	133	even_degeneration	no_focal_abarant structure	retinal degeneration
DL6-6-24-3_R-T58R530F_OCT_Image_LE_Line-2024-05-13-10-05-22_768	0.224852	0.450911	0	0	0	0	0	0.1	0.130832	0.133173	0.05427	0.0994071	173	Yes	R-T58R530F_LE	Left_Inferior	Temporal_Inferior	R-T58R530F_LE_Left_Inferior	326.098	Yes	DL6-6-24-3_R-T58R530F_OCT_Image_LE_Line-2024-05-13-10-05-22	/local_home/local_scratch/ashirini/projects/dyer/Danielle/OCT_batch10_Aug19_2025/output/PipelineProcessed/OCT_crops_segmented/DL6-6-24-3_R-T58R530F_OCT_Image_LE_Line-2024-05-13-10-05-22_768.tif	R-T58R530F	LE	DL6-6-24-3	AMD	Tsc	F	medium	12	F	none	low	Medium_Patterns	severe_onl_degeneration	high	Temporal	right	Left	Inferior	0	-202	202	-256	195	even_degeneration	no_focal_abarant structure	retinal degeneration
DL6-6-24-3_R-T9L572F_OCT_Image_LE_Line-2024-05-13-09-46-38_768	0.228782	0.437692	0	0	0	0	0	0.1	0.0948333	0.109168	0.145167	0.103564	174	Yes	R-T9L572F_LE	Left_Superior	Temporal_Superior	R-T9L572F_LE_Left_Superior	273.403	Yes	DL6-6-24-3_R-T9L572F_OCT_Image_LE_Line-2024-05-13-09-46-38	/local_home/local_scratch/ashirini/projects/dyer/Danielle/OCT_batch10_Aug19_2025/output/PipelineProcessed/OCT_crops_segmented/DL6-6-24-3_R-T9L572F_OCT_Image_LE_Line-2024-05-13-09-46-38_768.tif	R-T9L572F	LE	DL6-6-24-3	AMD	Tsc	M	medium	12	F	none	low	Medium_Patterns	severe_onl_degeneration	high	Temporal	right	Left	Superior	0	-165	165	218	157	even_degeneration	no_focal_abarant structure	retinal degeneration
DL6-4-24-3_R-T1L570F_OCT_Image_RE_Line-2024-04-08-09-05-26_768	0.224852	0.560154	0	0	0	0	0	0	0.116533	0.185487	0.0839559	0.0994071	175	Yes	R-T1L570F_RE	Left_Inferior	Nasal_Inferior	R-T1L570F_RE_Left_Inferior	359.235	Yes	DL6-4-24-3_R-T1L570F_OCT_Image_RE_Line-2024-04-08-09-05-26	/local_home/local_scratch/ashirini/projects/dyer/Danielle/OCT_batch10_Aug19_2025/output/PipelineProcessed/OCT_crops_segmented/DL6-4-24-3_R-T1L570F_OCT_Image_RE_Line-2024-04-08-09-05-26_768.tif	R-T1L570F	RE	DL6-4-24-3	AMD	Tsc	M	medium	12	F	none	low	Medium_Patterns	mid_onl_degeneration	high	Nasal	right	Left	Inferior	0	-295	-295	-205	147	even_degeneration	no_focal_abarant structure	retinal degeneration
DL6-4-24-3_R-T1L570F_OCT_Image_LE_Line-2024-04-08-09-09-35_768	0.192498	0.550999	0	0	0	0	0	0	0.0871539	0.0977419	0.102925	0.0651848	176	Yes	R-T1L570F_LE	Left_Optic_nerve	Temporal_Optic_nerve	R-T1L570F_LE_Left_Optic_nerve	288.25	Yes	DL6-4-24-3_R-T1L570F_OCT_Image_LE_Line-2024-04-08-09-09-35	/local_home/local_scratch/ashirini/projects/dyer/Danielle/OCT_batch10_Aug19_2025/output/PipelineProcessed/OCT_crops_segmented/DL6-4-24-3_R-T1L570F_OCT_Image_LE_Line-2024-04-08-09-09-35_768.tif	R-T1L570F	LE	DL6-4-24-3	AMD	Tsc	M	medium	12	F	none	low	Medium_Patterns	mid_onl_degeneration	high	Temporal	right	Left	Optic_nerve	0	-288	288	-12	0	even_degeneration	no_focal_abarant structure	retinal degeneration
DL6-19-22-3_D-TxR1451F_OCT_Image_LE_Line-2022-08-23-09-52-17_512	0.259394	0.555601	0	0	0	0	0	0	0.0978758	0.125862	0.0951501	0.0608942	177	Yes	D-TxR1451F_LE	Center_Inferior	Center_Inferior	D-TxR1451F_LE_Center_Inferior	239.27	Yes	DL6-19-22-3_D-TxR1451F_OCT_Image_LE_Line-2022-08-23-09-52-17	/local_home/local_scratch/ashirini/projects/dyer/Danielle/OCT_batch10_Aug19_2025/output/PipelineProcessed/OCT_crops_segmented/DL6-19-22-3_D-TxR1451F_OCT_Image_LE_Line-2022-08-23-09-52-17_512.tif	D-TxR1451F	LE	DL6-19-22-3	LCA	Rpe65	M	medium	12	F	none	low	small_speckles	severe_onl_degeneration_mid_RPE_degneeration	medium	Center	center	Center	Inferior	0	105	-105	-215	156	even_degeneration	no_focal_abarant structure	retinal degeneration
DL6-8-24-3_R-T92L534F_OCT_Image_RE_Line-2024-07-24-15-04-04_768	0.228782	0.541699	0	0	0	0	0	0	0.114165	0.133173	0.109333	0.0504134	178	Yes	R-T92L534F_RE	Left_Superior	Nasal_Superior	R-T92L534F_RE_Left_Superior	400.632	Yes	DL6-8-24-3_R-T92L534F_OCT_Image_RE_Line-2024-07-24-15-04-04	/local_home/local_scratch/ashirini/projects/dyer/Danielle/OCT_batch10_Aug19_2025/output/PipelineProcessed/OCT_crops_segmented/DL6-8-24-3_R-T92L534F_OCT_Image_RE_Line-2024-07-24-15-04-04_768.tif	R-T92L534F	RE	DL6-8-24-3	AMD	Tsc	F	medium	12	F	none	low	Medium_Patterns	severe_onl_degeneration	high	Nasal	right	Left	Superior	0	-309	-309	255	194	even_degeneration	no_focal_abarant structure	retinal degeneration
DL6-26-22-3_D-T68L1415E_OCT_Image_RE_Line-2022-12-13-08-50-04_768	0.295805	0.527744	0	0	0	0	0	0	0.17442	0.133173	0.164118	0.0994071	179	Yes	D-T68L1415E_RE	Left_Superior	Nasal_Superior	D-T68L1415E_RE_Left_Superior	331.127	Yes	DL6-26-22-3_D-T68L1415E_OCT_Image_RE_Line-2022-12-13-08-50-04	/local_home/local_scratch/ashirini/projects/dyer/Danielle/OCT_batch10_Aug19_2025/output/PipelineProcessed/OCT_crops_segmented/DL6-26-22-3_D-T68L1415E_OCT_Image_RE_Line-2022-12-13-08-50-04_768.tif	D-T68L1415E	RE	DL6-26-22-3	LCA	Rpe65	F	medium	9	E	none	low	small_speckles	severe_onl_degeneration_mid_RPE_degneeration	high	Nasal	right	Left	Superior	11622	-301	-301	138	82	even_degeneration	no_focal_abarant structure	retinal degeneration
DL6-4-24-3_R-T48L526F_OCT_Image_LE_Line-2024-04-09-09-21-01_768	0.224852	0.537047	0	0	0	0	0	0	0.105249	0.124138	0.171238	0.14555	180	Yes	R-T48L526F_LE	Left_Inferior	Temporal_Inferior	R-T48L526F_LE_Left_Inferior	337.504	Yes	DL6-4-24-3_R-T48L526F_OCT_Image_LE_Line-2024-04-09-09-21-01	/local_home/local_scratch/ashirini/projects/dyer/Danielle/OCT_batch10_Aug19_2025/output/PipelineProcessed/OCT_crops_segmented/DL6-4-24-3_R-T48L526F_OCT_Image_LE_Line-2024-04-09-09-21-01_768.tif	R-T48L526F	LE	DL6-4-24-3	AMD	Tsc	F	medium	12	F	none	low	Medium_Patterns	severe_onl_degeneration	high	Temporal	right	Left	Inferior	0	-230	230	-247	190	even_degeneration	no_focal_abarant structure	retinal degeneration
DL6-19-22-3_D-TxR1451F_OCT_Image_RE_Line-2022-08-23-10-11-12_512	0.228782	0.540387	0	0	0	0	0	0	0.150072	0.145709	0.119193	0.103564	181	Yes	D-TxR1451F_RE	Left_Superior	Nasal_Superior	D-TxR1451F_RE_Left_Superior	342.532	Yes	DL6-19-22-3_D-TxR1451F_OCT_Image_RE_Line-2022-08-23-10-11-12	/local_home/local_scratch/ashirini/projects/dyer/Danielle/OCT_batch10_Aug19_2025/output/PipelineProcessed/OCT_crops_segmented/DL6-19-22-3_D-TxR1451F_OCT_Image_RE_Line-2022-08-23-10-11-12_512.tif	D-TxR1451F	RE	DL6-19-22-3	LCA	Rpe65	M	medium	12	F	none	low	small_speckles	severe_onl_degeneration_mid_RPE_degneeration	high	Nasal	center	Left	Superior	0	-232	-232	252	193	even_degeneration	no_focal_abarant structure	retinal degeneration
DL6-4-24-3_R-T1L570F_OCT_Image_RE_Line-2024-04-08-09-04-52_768	0.224852	0.529744	0	0	0	0	0	0	0.102997	0.125842	0.133413	0.0994071	182	Yes	R-T1L570F_RE	Left_Optic_nerve	Nasal_Optic_nerve	R-T1L570F_RE_Left_Optic_nerve	285.142	Yes	DL6-4-24-3_R-T1L570F_OCT_Image_RE_Line-2024-04-08-09-04-52	/local_home/local_scratch/ashirini/projects/dyer/Danielle/OCT_batch10_Aug19_2025/output/PipelineProcessed/OCT_crops_segmented/DL6-4-24-3_R-T1L570F_OCT_Image_RE_Line-2024-04-08-09-04-52_768.tif	R-T1L570F	RE	DL6-4-24-3	AMD	Tsc	M	medium	12	F	none	low	Medium_Patterns	mid_onl_degeneration	high	Nasal	right	Left	Optic_nerve	0	-285	-285	-9	0	even_degeneration	no_focal_abarant structure	retinal degeneration
DL6-4-24-3_R-T34L528F_OCT_Image_LE_Line-2024-04-09-09-35-51_512	0.295805	0.456181	0.181818	0	0	0	0	0	0.124781	0.183848	0.0882166	0.121306	183	Yes	R-T34L528F_LE	Left_Inferior	Temporal_Inferior	R-T34L528F_LE_Left_Inferior	252.24	Yes	DL6-4-24-3_R-T34L528F_OCT_Image_LE_Line-2024-04-09-09-35-51	/local_home/local_scratch/ashirini/projects/dyer/Danielle/OCT_batch10_Aug19_2025/output/PipelineProcessed/OCT_crops_segmented/DL6-4-24-3_R-T34L528F_OCT_Image_LE_Line-2024-04-09-09-35-51_512.tif	R-T34L528F	LE	DL6-4-24-3	AMD	Tsc	F	medium	12	F	none	low	Medium_Patterns	severe_onl_degeneration	medium	Temporal	center	Left	Inferior	0	-160	160	-195	136	even_degeneration	no_focal_abarant structure	retinal degeneration
DL6-6-24-3_R-T58R530F_OCT_Image_LE_Line-2024-05-13-10-06-12_768	0.224852	0.474096	0.181818	0	0	0	0	0	0.161495	0.136215	0.132295	0.0931958	184	Yes	R-T58R530F_LE	Left_Optic_nerve	Temporal_Optic_nerve	R-T58R530F_LE_Left_Optic_nerve	261.031	Yes	DL6-6-24-3_R-T58R530F_OCT_Image_LE_Line-2024-05-13-10-06-12	/local_home/local_scratch/ashirini/projects/dyer/Danielle/OCT_batch10_Aug19_2025/output/PipelineProcessed/OCT_crops_segmented/DL6-6-24-3_R-T58R530F_OCT_Image_LE_Line-2024-05-13-10-06-12_768.tif	R-T58R530F	LE	DL6-6-24-3	AMD	Tsc	F	medium	12	F	none	low	Medium_Patterns	severe_onl_degeneration	high	Temporal	right	Left	Optic_nerve	0	-261	261	4	0	even_degeneration	no_focal_abarant structure	retinal degeneration
DL6-12-23-3_R-T30ExF_OCT_Image_LE_Line-2023-11-02-10-48-38_256	0.24043	0.3738	0.0909091	0	0	0	0	0	0.114135	0.133173	0.0491746	0.0408344	185	Yes	R-T30ExF_LE	Right_Superior	Nasal_Superior	R-T30ExF_LE_Right_Superior	394.275	Yes	DL6-12-23-3_R-T30ExF_OCT_Image_LE_Line-2023-11-02-10-48-38	/local_home/local_scratch/ashirini/projects/dyer/Danielle/OCT_batch10_Aug19_2025/output/PipelineProcessed/OCT_crops_segmented/DL6-12-23-3_R-T30ExF_OCT_Image_LE_Line-2023-11-02-10-48-38_256.tif	R-T30ExF	LE	DL6-12-23-3	AMD	Tsc	F	medium	12	F	none	low	Medium_Patterns	severe_onl_degeneration	high	Nasal	left	Right	Superior	180	338	-338	203	143	even_degeneration	no_focal_abarant structure	retinal degeneration
DL6-4-24-3_R-T34L528F_OCT_Image_RE_Line-2024-04-09-09-29-06_256	0.224852	0.376478	0.181818	0	0	0	0	0	0.117736	0.0947076	0.0678108	0.0994071	186	Yes	R-T34L528F_RE	Right_Superior	Temporal_Superior	R-T34L528F_RE_Right_Superior	344.379	Yes	DL6-4-24-3_R-T34L528F_OCT_Image_RE_Line-2024-04-09-09-29-06	/local_home/local_scratch/ashirini/projects/dyer/Danielle/OCT_batch10_Aug19_2025/output/PipelineProcessed/OCT_crops_segmented/DL6-4-24-3_R-T34L528F_OCT_Image_RE_Line-2024-04-09-09-29-06_256.tif	R-T34L528F	RE	DL6-4-24-3	AMD	Tsc	F	medium	12	F	none	low	Medium_Patterns	severe_onl_degeneration	high	Temporal	left	Right	Superior	0	246	246	241	177	even_degeneration	no_focal_abarant structure	retinal degeneration
DL6-4-24-3_R-T34L528F_OCT_Image_RE_Line-2024-04-09-09-29-06_768	0.220898	0.35537	0.181818	0	0	0	0	0	0.0915417	0.113843	0.0642932	0.0890135	187	Yes	R-T34L528F_RE	Left_Superior	Nasal_Superior	R-T34L528F_RE_Left_Superior	341.533	Yes	DL6-4-24-3_R-T34L528F_OCT_Image_RE_Line-2024-04-09-09-29-06	/local_home/local_scratch/ashirini/projects/dyer/Danielle/OCT_batch10_Aug19_2025/output/PipelineProcessed/OCT_crops_segmented/DL6-4-24-3_R-T34L528F_OCT_Image_RE_Line-2024-04-09-09-29-06_768.tif	R-T34L528F	RE	DL6-4-24-3	AMD	Tsc	F	medium	12	F	none	low	Medium_Patterns	severe_onl_degeneration	high	Nasal	right	Left	Superior	0	-242	-242	241	177	uneven_degeneration	no_focal_abarant structure	retinal degeneration
DL6-12-23-3_R-T30ExF_OCT_Image_LE_Line-2023-11-02-10-49-19_768	0.224852	0.398159	0.181818	0	0	0	0	0	0.141103	0.133173	0.0499347	0.0750494	188	Yes	R-T30ExF_LE	Left_Optic_nerve	Temporal_Optic_nerve	R-T30ExF_LE_Left_Optic_nerve	153.16	Yes	DL6-12-23-3_R-T30ExF_OCT_Image_LE_Line-2023-11-02-10-49-19	/local_home/local_scratch/ashirini/projects/dyer/Danielle/OCT_batch10_Aug19_2025/output/PipelineProcessed/OCT_crops_segmented/DL6-12-23-3_R-T30ExF_OCT_Image_LE_Line-2023-11-02-10-49-19_768.tif	R-T30ExF	LE	DL6-12-23-3	AMD	Tsc	F	medium	12	F	none	low	Medium_Patterns	severe_onl_degeneration	high	Temporal	right	Left	Optic_nerve	0	-153	153	7	0	even_degeneration	no_focal_abarant structure	retinal degeneration
DL6-6-24-3_R-T58R530F_OCT_Image_RE_Line-2024-05-13-10-01-01_512	0.224852	0.430018	0.181818	0	0	0	0	0	0.130456	0.133173	0.105785	0.0462568	189	Yes	R-T58R530F_RE	Center_Superior	Center_Superior	R-T58R530F_RE_Center_Superior	187.297	Yes	DL6-6-24-3_R-T58R530F_OCT_Image_RE_Line-2024-05-13-10-01-01	/local_home/local_scratch/ashirini/projects/dyer/Danielle/OCT_batch10_Aug19_2025/output/PipelineProcessed/OCT_crops_segmented/DL6-6-24-3_R-T58R530F_OCT_Image_RE_Line-2024-05-13-10-01-01_512.tif	R-T58R530F	RE	DL6-6-24-3	AMD	Tsc	F	medium	12	F	none	low	Medium_Patterns	severe_onl_degeneration	high	Center	center	Center	Superior	0	-94	-94	162	102	even_degeneration	no_focal_abarant structure	retinal degeneration
DL6-4-24-3_R-T34L528F_OCT_Image_RE_Line-2024-04-09-09-28-49_256	0.224852	0.440657	0.181818	0	0	0	0	0.2	0.0908811	0.133173	0.0739022	0.0243577	190	Yes	R-T34L528F_RE	Right_Optic_nerve	Temporal_Optic_nerve	R-T34L528F_RE_Right_Optic_nerve	244.518	Yes	DL6-4-24-3_R-T34L528F_OCT_Image_RE_Line-2024-04-09-09-28-49	/local_home/local_scratch/ashirini/projects/dyer/Danielle/OCT_batch10_Aug19_2025/output/PipelineProcessed/OCT_crops_segmented/DL6-4-24-3_R-T34L528F_OCT_Image_RE_Line-2024-04-09-09-28-49_256.tif	R-T34L528F	RE	DL6-4-24-3	AMD	Tsc	F	medium	12	F	none	low	Medium_Patterns	severe_onl_degeneration	high	Temporal	left	Right	Optic_nerve	0	242	242	35	0	even_degeneration	no_focal_abarant structure	retinal degeneration
DL6-4-24-3_R-T34L528F_OCT_Image_RE_Line-2024-04-09-09-29-06_512	0.224852	0.412037	0.272727	0	0	0	0	0.1	0.066441	0.0593725	0.072301	0.0243577	191	Yes	R-T34L528F_RE	Center_Superior	Center_Superior	R-T34L528F_RE_Center_Superior	241.008	Yes	DL6-4-24-3_R-T34L528F_OCT_Image_RE_Line-2024-04-09-09-29-06	/local_home/local_scratch/ashirini/projects/dyer/Danielle/OCT_batch10_Aug19_2025/output/PipelineProcessed/OCT_crops_segmented/DL6-4-24-3_R-T34L528F_OCT_Image_RE_Line-2024-04-09-09-29-06_512.tif	R-T34L528F	RE	DL6-4-24-3	AMD	Tsc	F	medium	12	F	none	low	Medium_Patterns	severe_onl_degeneration	high	Center	center	Center	Superior	0	2	2	241	177	even_degeneration	no_focal_abarant structure	retinal degeneration
DL6-4-24-3_R-T34L528F_OCT_Image_LE_Line-2024-04-09-09-33-54_512	0.224852	0.407548	0.272727	0	0	0	0	0.1	0.116567	0.17617	0.134631	0.0994071	192	Yes	R-T34L528F_LE	Center_Superior	Center_Superior	R-T34L528F_LE_Center_Superior	204.01	Yes	DL6-4-24-3_R-T34L528F_OCT_Image_LE_Line-2024-04-09-09-33-54	/local_home/local_scratch/ashirini/projects/dyer/Danielle/OCT_batch10_Aug19_2025/output/PipelineProcessed/OCT_crops_segmented/DL6-4-24-3_R-T34L528F_OCT_Image_LE_Line-2024-04-09-09-33-54_512.tif	R-T34L528F	LE	DL6-4-24-3	AMD	Tsc	F	medium	12	F	none	low	Medium_Patterns	severe_onl_degeneration	high	Center	center	Center	Superior	0	2	-2	204	143	even_degeneration	no_focal_abarant structure	retinal degeneration
DL6-19-22-3_D-TxR1451F_OCT_Image_RE_Line-2022-08-23-10-11-12_256	0.1539	0.45709	0.272727	0	0	0	0	0.1	0.171503	0.187757	0.0323097	0.0243577	193	Yes	D-TxR1451F_RE	Center_Superior	Center_Superior	D-TxR1451F_RE_Center_Superior	252.286	Yes	DL6-19-22-3_D-TxR1451F_OCT_Image_RE_Line-2022-08-23-10-11-12	/local_home/local_scratch/ashirini/projects/dyer/Danielle/OCT_batch10_Aug19_2025/output/PipelineProcessed/OCT_crops_segmented/DL6-19-22-3_D-TxR1451F_OCT_Image_RE_Line-2022-08-23-10-11-12_256.tif	D-TxR1451F	RE	DL6-19-22-3	LCA	Rpe65	M	medium	12	F	none	low	small_speckles	severe_onl_degeneration_mid_RPE_degneeration	high	Center	left	Center	Superior	0	12	12	252	193	even_degeneration	no_focal_abarant structure	retinal degeneration
DL6-4-24-3_R-T1L570F_OCT_Image_RE_Line-2024-04-08-09-05-04_512	0.1539	0.46478	0.181818	0	0	0	0	0.1	0.14386	0.133173	0.0851823	0.0243577	194	Yes	R-T1L570F_RE	Center_Superior	Center_Superior	R-T1L570F_RE_Center_Superior	194.165	Yes	DL6-4-24-3_R-T1L570F_OCT_Image_RE_Line-2024-04-08-09-05-04	/local_home/local_scratch/ashirini/projects/dyer/Danielle/OCT_batch10_Aug19_2025/output/PipelineProcessed/OCT_crops_segmented/DL6-4-24-3_R-T1L570F_OCT_Image_RE_Line-2024-04-08-09-05-04_512.tif	R-T1L570F	RE	DL6-4-24-3	AMD	Tsc	M	medium	12	F	none	low	Medium_Patterns	mid_onl_degeneration	high	Center	center	Center	Superior	0	-62	-62	184	125	uneven_degeneration	no_focal_abarant structure	retinal degeneration
DL6-26-22-3_D-T66R1414E_OCT_Image_LE_Line-2022-12-14-11-02-02_512	0.366758	0.60962	0.181818	0	0	0	0	0.1	0.107093	0.133173	0.0259029	0.0243577	195	Yes	D-T66R1414E_LE	Center_Inferior	Center_Inferior	D-T66R1414E_LE_Center_Inferior	251.803	Yes	DL6-26-22-3_D-T66R1414E_OCT_Image_LE_Line-2022-12-14-11-02-02	/local_home/local_scratch/ashirini/projects/dyer/Danielle/OCT_batch10_Aug19_2025/output/PipelineProcessed/OCT_crops_segmented/DL6-26-22-3_D-T66R1414E_OCT_Image_LE_Line-2022-12-14-11-02-02_512.tif	D-T66R1414E	LE	DL6-26-22-3	LCA	Rpe65	F	medium	9	E	none	low	small_speckles	severe_onl_degeneration_mid_RPE_degneeration	high	Center	center	Center	Inferior	0	-66	66	-243	186	even_degeneration	no_focal_abarant structure	retinal degeneration
DL6-24-22-3_D-T79R472D_OCT_Image_LE_Line-2022-11-15-09-52-10_256	0.369976	0.609445	0.181818	0	0	0	0	0.1	0.110535	0.133173	0.117044	0.0619843	196	Yes	D-T79R472D_LE	Center_Inferior	Center_Inferior	D-T79R472D_LE_Center_Inferior	219.693	Yes	DL6-24-22-3_D-T79R472D_OCT_Image_LE_Line-2022-11-15-09-52-10	/local_home/local_scratch/ashirini/projects/dyer/Danielle/OCT_batch10_Aug19_2025/output/PipelineProcessed/OCT_crops_segmented/DL6-24-22-3_D-T79R472D_OCT_Image_LE_Line-2022-11-15-09-52-10_256.tif	D-T79R472D	LE	DL6-24-22-3	LCA	Rpe65	M	medium	6	D	none	low	small_speckles	mild_onl_degeneration_mid_RPE_degneeration	high	Center	left	Center	Inferior	0	84	-84	-203	148	even_degeneration	no_focal_abarant structure	retinal degeneration
DL6-24-22-3_D-T84R424D_OCT_Image_LE_Line-2022-11-16-16-49-36_512	0.379553	0.63366	0.181818	0	0	0	0	0.1	0.141667	0.133173	0.0810473	0.0378921	197	Yes	D-T84R424D_LE	Center_Inferior	Center_Inferior	D-T84R424D_LE_Center_Inferior	173.078	Yes	DL6-24-22-3_D-T84R424D_OCT_Image_LE_Line-2022-11-16-16-49-36	/local_home/local_scratch/ashirini/projects/dyer/Danielle/OCT_batch10_Aug19_2025/output/PipelineProcessed/OCT_crops_segmented/DL6-24-22-3_D-T84R424D_OCT_Image_LE_Line-2022-11-16-16-49-36_512.tif	D-T84R424D	LE	DL6-24-22-3	LCA	Rpe65	F	medium	6	D	none	low	small_speckles	mild_onl_degeneration_mid_RPE_degneeration	high	Center	center	Center	Inferior	0	-66	66	-160	113	even_degeneration	no_focal_abarant structure	retinal degeneration
DL6-26-22-3_D-T66R1414E_OCT_Image_RE_Line-2022-12-14-11-09-05_768	0.350462	0.554852	0.181818	0	0	0	0	0.2	0.10785	0.133173	0.0540249	0.0113034	198	Yes	D-T66R1414E_RE	Left_Superior	Nasal_Superior	D-T66R1414E_RE_Left_Superior	329.164	Yes	DL6-26-22-3_D-T66R1414E_OCT_Image_RE_Line-2022-12-14-11-09-05	/local_home/local_scratch/ashirini/projects/dyer/Danielle/OCT_batch10_Aug19_2025/output/PipelineProcessed/OCT_crops_segmented/DL6-26-22-3_D-T66R1414E_OCT_Image_RE_Line-2022-12-14-11-09-05_768.tif	D-T66R1414E	RE	DL6-26-22-3	LCA	Rpe65	F	medium	9	E	none	low	small_speckles	severe_onl_degeneration_mid_RPE_degneeration	high	Nasal	right	Left	Superior	0	-293	-293	150	76	even_degeneration	no_focal_abarant structure	retinal degeneration
DL6-19-22-3_D-T43R1463E_OCT_Image_LE_Line-2022-08-23-09-20-33_512	0.295805	0.63907	0.181818	0	0	0	0	0.2	0.133326	0.149388	0.0658249	0.0940735	199	Yes	D-T43R1463E_LE	Center_Inferior	Center_Inferior	D-T43R1463E_LE_Center_Inferior	219.146	Yes	DL6-19-22-3_D-T43R1463E_OCT_Image_LE_Line-2022-08-23-09-20-33	/local_home/local_scratch/ashirini/projects/dyer/Danielle/OCT_batch10_Aug19_2025/output/PipelineProcessed/OCT_crops_segmented/DL6-19-22-3_D-T43R1463E_OCT_Image_LE_Line-2022-08-23-09-20-33_512.tif	D-T43R1463E	LE	DL6-19-22-3	LCA	Rpe65	M	medium	9	E	none	low	small_speckles	severe_onl_degeneration_mid_RPE_degneeration	high	Center	center	Center	Inferior	0	8	-8	-219	155	even_degeneration	no_focal_abarant structure	retinal degeneration
DL6-2-23-3_G-T71R378D_OCT_Image_LE_Line-2023-01-26-09-09-19_256	0.295805	0.625883	0.181818	0	0	0	0	0.2	0.0804926	0.121189	0.106167	0.0994071	200	Yes	G-T71R378D_LE	Right_Inferior	Nasal_Inferior	G-T71R378D_LE_Right_Inferior	394.221	Yes	DL6-2-23-3_G-T71R378D_OCT_Image_LE_Line-2023-01-26-09-09-19	/local_home/local_scratch/ashirini/projects/dyer/Danielle/OCT_batch10_Aug19_2025/output/PipelineProcessed/OCT_crops_segmented/DL6-2-23-3_G-T71R378D_OCT_Image_LE_Line-2023-01-26-09-09-19_256.tif	G-T71R378D	LE	DL6-2-23-3	DR	Ins2-Akita_M	M	slow	6	D	none	high	unknown	mid_multi-layer_degeneration	high	Nasal	left	Right	Inferior	0	333	-333	-211	146	no_low_degeneration	no_focal_abarant structure	retinal degeneration
DL6-4-24-3_R-T87R569F_OCT_Image_RE_Line-2024-04-08-08-47-39_256	0.295805	0.466925	0.181818	0	0	0	0	0.2	0.16693	0.169108	0.0793786	0.0994071	201	Yes	R-T87R569F_RE	Right_Superior	Temporal_Superior	R-T87R569F_RE_Right_Superior	337.469	Yes	DL6-4-24-3_R-T87R569F_OCT_Image_RE_Line-2024-04-08-08-47-39	/local_home/local_scratch/ashirini/projects/dyer/Danielle/OCT_batch10_Aug19_2025/output/PipelineProcessed/OCT_crops_segmented/DL6-4-24-3_R-T87R569F_OCT_Image_RE_Line-2024-04-08-08-47-39_256.tif	R-T87R569F	RE	DL6-4-24-3	AMD	Tsc	M	medium	12	F	none	low	Medium_Patterns	severe_onl_degeneration	medium	Temporal	left	Right	Superior	2906	274	274	197	135	uneven_degeneration	no_focal_abarant structure	retinal degeneration
DL6-4-24-3_R-T1L570F_OCT_Image_LE_Line-2024-04-08-09-11-06_768	0.224852	0.444345	0.181818	0	0	0	0	0.1	0.184667	0.187757	0.120615	0.0994071	202	Yes	R-T1L570F_LE	Left_Superior	Temporal_Superior	R-T1L570F_LE_Left_Superior	332.862	Yes	DL6-4-24-3_R-T1L570F_OCT_Image_LE_Line-2024-04-08-09-11-06	/local_home/local_scratch/ashirini/projects/dyer/Danielle/OCT_batch10_Aug19_2025/output/PipelineProcessed/OCT_crops_segmented/DL6-4-24-3_R-T1L570F_OCT_Image_LE_Line-2024-04-08-09-11-06_768.tif	R-T1L570F	LE	DL6-4-24-3	AMD	Tsc	M	medium	12	F	none	low	Medium_Patterns	mid_onl_degeneration	high	Temporal	right	Left	Superior	0	-274	274	189	129	even_degeneration	no_focal_abarant structure	retinal degeneration
DL6-4-24-3_R-T87R569F_OCT_Image_RE_Line-2024-04-08-08-51-05_256	0.24043	0.513488	0.181818	0	0	0	0	0.1	0.138885	0.187757	0.105982	0.0627335	203	Yes	R-T87R569F_RE	Center_Inferior	Center_Inferior	R-T87R569F_RE_Center_Inferior	244.238	Yes	DL6-4-24-3_R-T87R569F_OCT_Image_RE_Line-2024-04-08-08-51-05	/local_home/local_scratch/ashirini/projects/dyer/Danielle/OCT_batch10_Aug19_2025/output/PipelineProcessed/OCT_crops_segmented/DL6-4-24-3_R-T87R569F_OCT_Image_RE_Line-2024-04-08-08-51-05_256.tif	R-T87R569F	RE	DL6-4-24-3	AMD	Tsc	M	medium	12	F	none	low	Medium_Patterns	severe_onl_degeneration	high	Center	left	Center	Inferior	0	114	114	-216	158	even_degeneration	no_focal_abarant structure	retinal degeneration
DL6-19-22-3_D-T43R1463E_OCT_Image_LE_Line-2022-08-23-09-20-17_768	0.224852	0.584108	0.181818	0	0	0	0	0.1	0.13873	0.133173	0	0.0243577	204	Yes	D-T43R1463E_LE	Left_Optic_nerve	Temporal_Optic_nerve	D-T43R1463E_LE_Left_Optic_nerve	234.691	Yes	DL6-19-22-3_D-T43R1463E_OCT_Image_LE_Line-2022-08-23-09-20-17	/local_home/local_scratch/ashirini/projects/dyer/Danielle/OCT_batch10_Aug19_2025/output/PipelineProcessed/OCT_crops_segmented/DL6-19-22-3_D-T43R1463E_OCT_Image_LE_Line-2022-08-23-09-20-17_768.tif	D-T43R1463E	LE	DL6-19-22-3	LCA	Rpe65	M	medium	9	E	none	low	small_speckles	severe_onl_degeneration_mid_RPE_degneeration	high	Temporal	right	Left	Optic_nerve	0	-234	234	-18	0	even_degeneration	no_focal_abarant structure	retinal degeneration
DL6-19-22-3_D-T45R1464E_OCT_Image_LE_Line-2022-08-24-16-20-39_256	0.224852	0.561802	0.181818	0	0	0	0	0.1	0.179796	0.177724	0.0498095	0.0243577	205	Yes	D-T45R1464E_LE	Right_Superior	Nasal_Superior	D-T45R1464E_LE_Right_Superior	260.017	Yes	DL6-19-22-3_D-T45R1464E_OCT_Image_LE_Line-2022-08-24-16-20-39	/local_home/local_scratch/ashirini/projects/dyer/Danielle/OCT_batch10_Aug19_2025/output/PipelineProcessed/OCT_crops_segmented/DL6-19-22-3_D-T45R1464E_OCT_Image_LE_Line-2022-08-24-16-20-39_256.tif	D-T45R1464E	LE	DL6-19-22-3	LCA	Rpe65	M	medium	9	E	none	low	small_speckles	severe_onl_degeneration_mid_RPE_degneeration	high	Nasal	left	Right	Superior	0	125	-125	228	164	even_degeneration	no_focal_abarant structure	retinal degeneration
DL6-4-24-3_R-T87R569F_OCT_Image_RE_Line-2024-04-08-08-47-56_256	0.295805	0.549647	0.181818	0	0	0	0	0.1	0.203693	0.201997	0.0712553	0.078385	206	Yes	R-T87R569F_RE	Right_Inferior	Temporal_Inferior	R-T87R569F_RE_Right_Inferior	343.421	Yes	DL6-4-24-3_R-T87R569F_OCT_Image_RE_Line-2024-04-08-08-47-56	/local_home/local_scratch/ashirini/projects/dyer/Danielle/OCT_batch10_Aug19_2025/output/PipelineProcessed/OCT_crops_segmented/DL6-4-24-3_R-T87R569F_OCT_Image_RE_Line-2024-04-08-08-47-56_256.tif	R-T87R569F	RE	DL6-4-24-3	AMD	Tsc	M	medium	12	F	none	low	Medium_Patterns	severe_onl_degeneration	medium	Temporal	left	Right	Inferior	0	277	277	-203	141	even_degeneration	no_focal_abarant structure	retinal degeneration
DL6-19-22-3_D-T45R1464E_OCT_Image_LE_Line-2022-08-24-16-28-59_512	0.24043	0.581707	0.181818	0	0	0	0	0.2	0.198569	0.163723	0.0895919	0.0408344	207	Yes	D-T45R1464E_LE	Center_Inferior	Center_Inferior	D-T45R1464E_LE_Center_Inferior	213.15	Yes	DL6-19-22-3_D-T45R1464E_OCT_Image_LE_Line-2022-08-24-16-28-59	/local_home/local_scratch/ashirini/projects/dyer/Danielle/OCT_batch10_Aug19_2025/output/PipelineProcessed/OCT_crops_segmented/DL6-19-22-3_D-T45R1464E_OCT_Image_LE_Line-2022-08-24-16-28-59_512.tif	D-T45R1464E	LE	DL6-19-22-3	LCA	Rpe65	M	medium	9	E	none	low	small_speckles	severe_onl_degeneration_mid_RPE_degneeration	high	Center	center	Center	Inferior	0	8	-8	-213	153	even_degeneration	no_focal_abarant structure	retinal degeneration
DL6-6-24-3_R-T9L572F_OCT_Image_LE_Line-2024-05-13-09-46-38_256	0.224852	0.51408	0.181818	0	0	0	0	0.2	0.197799	0.211724	0.0262591	0.0462568	208	Yes	R-T9L572F_LE	Right_Superior	Nasal_Superior	R-T9L572F_LE_Right_Superior	389.683	Yes	DL6-6-24-3_R-T9L572F_OCT_Image_LE_Line-2024-05-13-09-46-38	/local_home/local_scratch/ashirini/projects/dyer/Danielle/OCT_batch10_Aug19_2025/output/PipelineProcessed/OCT_crops_segmented/DL6-6-24-3_R-T9L572F_OCT_Image_LE_Line-2024-05-13-09-46-38_256.tif	R-T9L572F	LE	DL6-6-24-3	AMD	Tsc	M	medium	12	F	none	low	Medium_Patterns	severe_onl_degeneration	high	Nasal	left	Right	Superior	0	323	-323	218	157	even_degeneration	no_focal_abarant structure	retinal degeneration
DL6-2-23-3_G-T71R378D_OCT_Image_RE_Line-2023-01-26-09-20-16_256	0.1539	0.609873	0	0	0	0	0	0.3	0.142914	0.187757	0.0518933	0.0243577	209	Yes	G-T71R378D_RE	Right_Superior	Temporal_Superior	G-T71R378D_RE_Right_Superior	268.017	Yes	DL6-2-23-3_G-T71R378D_OCT_Image_RE_Line-2023-01-26-09-20-16	/local_home/local_scratch/ashirini/projects/dyer/Danielle/OCT_batch10_Aug19_2025/output/PipelineProcessed/OCT_crops_segmented/DL6-2-23-3_G-T71R378D_OCT_Image_RE_Line-2023-01-26-09-20-16_256.tif	G-T71R378D	RE	DL6-2-23-3	DR	Ins2-Akita_M	M	slow	6	D	none	high	unknown	mid_multi-layer_degeneration	high	Temporal	left	Right	Superior	0	187	187	192	136	no_low_degeneration	no_focal_abarant structure	retinal degeneration
DL6-24-22-3_D-T34L1404F_OCT_Image_RE_Line-2022-11-14-09-41-07_256	0.259394	0.59652	0.0909091	0	0	0	0	0.3	0.129788	0.139839	0.0805646	0.0608942	210	Yes	D-T34L1404F_RE	Right_Superior	Temporal_Superior	D-T34L1404F_RE_Right_Superior	306.297	Yes	DL6-24-22-3_D-T34L1404F_OCT_Image_RE_Line-2022-11-14-09-41-07	/local_home/local_scratch/ashirini/projects/dyer/Danielle/OCT_batch10_Aug19_2025/output/PipelineProcessed/OCT_crops_segmented/DL6-24-22-3_D-T34L1404F_OCT_Image_RE_Line-2022-11-14-09-41-07_256.tif	D-T34L1404F	RE	DL6-24-22-3	LCA	Rpe65	F	medium	12	F	none	low	small_speckles	severe_onl_degeneration_mid_RPE_degneeration	high	Temporal	left	Right	Superior	0	157	157	263	199	even_degeneration	no_focal_abarant structure	retinal degeneration
DL6-6-24-3_R-T9L572F_OCT_Image_LE_Line-2024-05-13-09-47-07_256	0.228782	0.566988	0.0909091	0	0	0	0	0.3	0.10317	0.130903	0.0964384	0.0285143	211	Yes	R-T9L572F_LE	Right_Inferior	Nasal_Inferior	R-T9L572F_LE_Right_Inferior	367.396	Yes	DL6-6-24-3_R-T9L572F_OCT_Image_LE_Line-2024-05-13-09-47-07	/local_home/local_scratch/ashirini/projects/dyer/Danielle/OCT_batch10_Aug19_2025/output/PipelineProcessed/OCT_crops_segmented/DL6-6-24-3_R-T9L572F_OCT_Image_LE_Line-2024-05-13-09-47-07_256.tif	R-T9L572F	LE	DL6-6-24-3	AMD	Tsc	M	medium	12	F	none	low	Medium_Patterns	severe_onl_degeneration	high	Nasal	left	Right	Inferior	0	318	-318	-184	120	even_degeneration	no_focal_abarant structure	retinal degeneration
DL6-24-22-3_D-T81L471D_OCT_Image_LE_Line-2022-11-16-16-24-44_768	0.224852	0.518246	0	0	0	0	0	0.3	0.126709	0.168604	0.134776	0.0994071	212	Yes	D-T81L471D_LE	Left_Inferior	Temporal_Inferior	D-T81L471D_LE_Left_Inferior	394.852	Yes	DL6-24-22-3_D-T81L471D_OCT_Image_LE_Line-2022-11-16-16-24-44	/local_home/local_scratch/ashirini/projects/dyer/Danielle/OCT_batch10_Aug19_2025/output/PipelineProcessed/OCT_crops_segmented/DL6-24-22-3_D-T81L471D_OCT_Image_LE_Line-2022-11-16-16-24-44_768.tif	D-T81L471D	LE	DL6-24-22-3	LCA	Rpe65	M	medium	6	D	none	low	small_speckles	mild_onl_degeneration_mid_RPE_degneeration	high	Temporal	right	Left	Inferior	0	-312	312	-242	182	even_degeneration	no_focal_abarant structure	retinal degeneration
DL6-6-24-3_R-T9L572F_OCT_Image_RE_Line-2024-05-13-09-51-51_256	0.259394	0.528197	0	0	0	0	0	0.3	0.151331	0.177913	0.0628712	0.0608942	213	Yes	R-T9L572F_RE	Right_Inferior	Temporal_Inferior	R-T9L572F_RE_Right_Inferior	483.468	Yes	DL6-6-24-3_R-T9L572F_OCT_Image_RE_Line-2024-05-13-09-51-51	/local_home/local_scratch/ashirini/projects/dyer/Danielle/OCT_batch10_Aug19_2025/output/PipelineProcessed/OCT_crops_segmented/DL6-6-24-3_R-T9L572F_OCT_Image_RE_Line-2024-05-13-09-51-51_256.tif	R-T9L572F	RE	DL6-6-24-3	AMD	Tsc	M	medium	12	F	none	low	Medium_Patterns	severe_onl_degeneration	high	Temporal	left	Right	Inferior	0	221	221	-430	366	even_degeneration	no_focal_abarant structure	retinal degeneration
DL6-7-23-3_G-T91ExE_OCT_Image_LE_Line-2023-05-30-15-37-06_256	0.228782	0.54183	0	0	0	0	0	0.3	0.146962	0.179885	0.0975535	0.0285143	214	Yes	G-T91ExE_LE	Right_Inferior	Nasal_Inferior	G-T91ExE_LE_Right_Inferior	368.049	Yes	DL6-7-23-3_G-T91ExE_OCT_Image_LE_Line-2023-05-30-15-37-06	/local_home/local_scratch/ashirini/projects/dyer/Danielle/OCT_batch10_Aug19_2025/output/PipelineProcessed/OCT_crops_segmented/DL6-7-23-3_G-T91ExE_OCT_Image_LE_Line-2023-05-30-15-37-06_256.tif	G-T91ExE	LE	DL6-7-23-3	DR	Ins2-Akita_M	M	slow	9	E	none	high	unknown	mid_multi-layer_degeneration	high	Nasal	left	Right	Inferior	0	314	-314	-192	126	even_degeneration	no_focal_abarant structure	retinal degeneration
DL6-22-22-3_D-T32L1401F_OCT_Image_LE_Line-2022-10-17-08-34-35_256	0.259394	0.57296	0	0	0	0.111111	0	0.2	0.231547	0.259689	0.129325	0.111586	215	Yes	D-T32L1401F_LE	Right_Optic_nerve	Nasal_Optic_nerve	D-T32L1401F_LE_Right_Optic_nerve	123.794	Yes	DL6-22-22-3_D-T32L1401F_OCT_Image_LE_Line-2022-10-17-08-34-35	/local_home/local_scratch/ashirini/projects/dyer/Danielle/OCT_batch10_Aug19_2025/output/PipelineProcessed/OCT_crops_segmented/DL6-22-22-3_D-T32L1401F_OCT_Image_LE_Line-2022-10-17-08-34-35_256.tif	D-T32L1401F	LE	DL6-22-22-3	LCA	Rpe65	F	medium	12	F	none	low	small_speckles	severe_onl_degeneration_mid_RPE_degneeration	high	Nasal	left	Right	Optic_nerve	0	122	-122	-21	0	optic_nerve	no_focal_abarant structure	retinal degeneration
DL6-19-22-3_D-T45R1464E_OCT_Image_RE_Line-2022-08-24-16-09-53_512	0.295805	0.566809	0	0	0	0	0	0.3	0.212861	0.195515	0.129714	0.150099	216	Yes	D-T45R1464E_RE	Center_Superior	Center_Superior	D-T45R1464E_RE_Center_Superior	192.938	Yes	DL6-19-22-3_D-T45R1464E_OCT_Image_RE_Line-2022-08-24-16-09-53	/local_home/local_scratch/ashirini/projects/dyer/Danielle/OCT_batch10_Aug19_2025/output/PipelineProcessed/OCT_crops_segmented/DL6-19-22-3_D-T45R1464E_OCT_Image_RE_Line-2022-08-24-16-09-53_512.tif	D-T45R1464E	RE	DL6-19-22-3	LCA	Rpe65	M	medium	9	E	none	low	small_speckles	severe_onl_degeneration_mid_RPE_degneeration	high	Center	center	Center	Superior	0	19	19	192	136	even_degeneration	no_focal_abarant structure	retinal degeneration
DL6-24-22-3_D-T34L1404F_OCT_Image_LE_Line-2022-11-16-17-00-19_768	0.285081	0.579554	0	0	0	0	0	0.3	0.259005	0.296925	0.144759	0.163113	217	Yes	D-T34L1404F_LE	Left_Superior	Temporal_Superior	D-T34L1404F_LE_Left_Superior	372.324	Yes	DL6-24-22-3_D-T34L1404F_OCT_Image_LE_Line-2022-11-16-17-00-19	/local_home/local_scratch/ashirini/projects/dyer/Danielle/OCT_batch10_Aug19_2025/output/PipelineProcessed/OCT_crops_segmented/DL6-24-22-3_D-T34L1404F_OCT_Image_LE_Line-2022-11-16-17-00-19_768.tif	D-T34L1404F	LE	DL6-24-22-3	LCA	Rpe65	F	medium	12	F	none	low	small_speckles	severe_onl_degeneration_mid_RPE_degneeration	high	Temporal	right	Left	Superior	1478	-345	345	140	77	even_degeneration	no_focal_abarant structure	retinal degeneration
DL6-26-22-3_D-T66R1414E_OCT_Image_RE_Line-2022-12-14-11-09-05_512	0.366758	0.625371	0	0	0	0	0	0.2	0.195241	0.163752	0.104741	0.128243	218	Yes	D-T66R1414E_RE	Center_Superior	Center_Superior	D-T66R1414E_RE_Center_Superior	157.801	Yes	DL6-26-22-3_D-T66R1414E_OCT_Image_RE_Line-2022-12-14-11-09-05	/local_home/local_scratch/ashirini/projects/dyer/Danielle/OCT_batch10_Aug19_2025/output/PipelineProcessed/OCT_crops_segmented/DL6-26-22-3_D-T66R1414E_OCT_Image_RE_Line-2022-12-14-11-09-05_512.tif	D-T66R1414E	RE	DL6-26-22-3	LCA	Rpe65	F	medium	9	E	none	low	small_speckles	severe_onl_degeneration_mid_RPE_degneeration	high	Center	center	Center	Superior	0	-49	-49	150	76	even_degeneration	no_focal_abarant structure	retinal degeneration
DL6-4-24-3_R-T67R568F_OCT_Image_LE_Line-2024-04-08-09-39-48_512	0.366758	0.545069	0	0	0	0	0	0.2	0.212738	0.187757	0.106546	0.0994071	219	Yes	R-T67R568F_LE	Left_Superior	Temporal_Superior	R-T67R568F_LE_Left_Superior	243.249	Yes	DL6-4-24-3_R-T67R568F_OCT_Image_LE_Line-2024-04-08-09-39-48	/local_home/local_scratch/ashirini/projects/dyer/Danielle/OCT_batch10_Aug19_2025/output/PipelineProcessed/OCT_crops_segmented/DL6-4-24-3_R-T67R568F_OCT_Image_LE_Line-2024-04-08-09-39-48_512.tif	R-T67R568F	LE	DL6-4-24-3	AMD	Tsc	M	medium	12	F	none	low	Medium_Patterns	severe_onl_degeneration	high	Temporal	center	Left	Superior	0	-173	173	171	109	even_degeneration	no_focal_abarant structure	retinal degeneration
DL6-6-24-3_R-T9L572F_OCT_Image_LE_Line-2024-05-13-09-46-15_256	0.366758	0.553119	0	0	0	0	0	0.2	0.146187	0.167598	0.108822	0.128243	220	Yes	R-T9L572F_LE	Right_Optic_nerve	Nasal_Optic_nerve	R-T9L572F_LE_Right_Optic_nerve	327.442	Yes	DL6-6-24-3_R-T9L572F_OCT_Image_LE_Line-2024-05-13-09-46-15	/local_home/local_scratch/ashirini/projects/dyer/Danielle/OCT_batch10_Aug19_2025/output/PipelineProcessed/OCT_crops_segmented/DL6-6-24-3_R-T9L572F_OCT_Image_LE_Line-2024-05-13-09-46-15_256.tif	R-T9L572F	LE	DL6-6-24-3	AMD	Tsc	M	medium	12	F	none	low	Medium_Patterns	severe_onl_degeneration	high	Nasal	left	Right	Optic_nerve	0	327	-327	17	0	even_degeneration	no_focal_abarant structure	retinal degeneration
DL6-19-22-3_D-TxL1452F_OCT_Image_RE_Line-2022-08-23-10-23-45_768	0.295805	0.52204	0.0909091	0	0	0	0	0.3	0.174035	0.184193	0.104462	0.0994071	221	Yes	D-TxL1452F_RE	Left_Superior	Nasal_Superior	D-TxL1452F_RE_Left_Superior	363.585	Yes	DL6-19-22-3_D-TxL1452F_OCT_Image_RE_Line-2022-08-23-10-23-45	/local_home/local_scratch/ashirini/projects/dyer/Danielle/OCT_batch10_Aug19_2025/output/PipelineProcessed/OCT_crops_segmented/DL6-19-22-3_D-TxL1452F_OCT_Image_RE_Line-2022-08-23-10-23-45_768.tif	D-TxL1452F	RE	DL6-19-22-3	LCA	Rpe65	M	medium	12	F	none	low	small_speckles	severe_onl_degeneration_mid_RPE_degneeration	high	Nasal	right	Left	Superior	0	-313	-313	185	129	even_degeneration	no_focal_abarant structure	retinal degeneration
DL6-24-22-3_D-T34L1404F_OCT_Image_LE_Line-2022-11-16-17-01-15_256	0.285081	0.562962	0.0909091	0	0	0	0	0.2	0.211278	0.166004	0.10321	0.138756	222	Yes	D-T34L1404F_LE	Right_Inferior	Nasal_Inferior	D-T34L1404F_LE_Right_Inferior	301.405	Yes	DL6-24-22-3_D-T34L1404F_OCT_Image_LE_Line-2022-11-16-17-01-15	/local_home/local_scratch/ashirini/projects/dyer/Danielle/OCT_batch10_Aug19_2025/output/PipelineProcessed/OCT_crops_segmented/DL6-24-22-3_D-T34L1404F_OCT_Image_LE_Line-2022-11-16-17-01-15_256.tif	D-T34L1404F	LE	DL6-24-22-3	LCA	Rpe65	F	medium	12	F	none	low	small_speckles	severe_onl_degeneration_mid_RPE_degneeration	high	Nasal	left	Right	Inferior	0	149	-149	-262	202	even_degeneration	no_focal_abarant structure	retinal degeneration
DL6-4-24-3_R-T87R569F_OCT_Image_LE_Line-2024-04-08-08-57-51_256	0.366758	0.517505	0.0909091	0	0	0	0	0.2	0.210985	0.218307	0.108537	0.0994071	223	Yes	R-T87R569F_LE	Right_Inferior	Nasal_Inferior	R-T87R569F_LE_Right_Inferior	315.905	Yes	DL6-4-24-3_R-T87R569F_OCT_Image_LE_Line-2024-04-08-08-57-51	/local_home/local_scratch/ashirini/projects/dyer/Danielle/OCT_batch10_Aug19_2025/output/PipelineProcessed/OCT_crops_segmented/DL6-4-24-3_R-T87R569F_OCT_Image_LE_Line-2024-04-08-08-57-51_256.tif	R-T87R569F	LE	DL6-4-24-3	AMD	Tsc	M	medium	12	F	none	low	Medium_Patterns	severe_onl_degeneration	medium	Nasal	left	Right	Inferior	0	236	-236	-210	155	even_degeneration	no_focal_abarant structure	retinal degeneration
DL6-15-22-3_G-T1L1352F_OCT_Image_LE_Line-2022-06-28-09-31-19_512	0.295805	0.735197	0	0	0	0	0	0.2	0.434296	0.305273	0.137773	0.0531937	224	Yes	G-T1L1352F_LE	Right_Optic_nerve	Nasal_Optic_nerve	G-T1L1352F_LE_Right_Optic_nerve	164.906	Yes	DL6-15-22-3_G-T1L1352F_OCT_Image_LE_Line-2022-06-28-09-31-19	/local_home/local_scratch/ashirini/projects/dyer/Danielle/OCT_batch10_Aug19_2025/output/PipelineProcessed/OCT_crops_segmented/DL6-15-22-3_G-T1L1352F_OCT_Image_LE_Line-2022-06-28-09-31-19_512.tif	G-T1L1352F	LE	DL6-15-22-3	DR	Ins2-Akita_M	M	slow	12	F	none	high	unknown	mid_multi-layer_degeneration	high	Nasal	center	Right	Optic_nerve	0	163	-163	-25	0	optic_nerve	no_focal_abarant structure	retinal degeneration
DL6-24-22-3_D-T84R424D_OCT_Image_LE_Line-2022-11-16-16-49-16_256	0.295805	0.596269	0	0	0	0	0	0.2	0.332087	0.368857	0.177856	0.0994071	225	Yes	D-T84R424D_LE	Right_Optic_nerve	Nasal_Optic_nerve	D-T84R424D_LE_Right_Optic_nerve	202.988	Yes	DL6-24-22-3_D-T84R424D_OCT_Image_LE_Line-2022-11-16-16-49-16	/local_home/local_scratch/ashirini/projects/dyer/Danielle/OCT_batch10_Aug19_2025/output/PipelineProcessed/OCT_crops_segmented/DL6-24-22-3_D-T84R424D_OCT_Image_LE_Line-2022-11-16-16-49-16_256.tif	D-T84R424D	LE	DL6-24-22-3	LCA	Rpe65	F	medium	6	D	none	low	small_speckles	mild_onl_degeneration_mid_RPE_degneeration	high	Nasal	left	Right	Optic_nerve	0	202	-202	20	0	even_degeneration	no_focal_abarant structure	retinal degeneration
DL6-8-24-3_R-T85R583C_OCT_Image_RE_Line-2024-07-23-11-30-52_256	0.366758	0.6306	0	0	0	0	0	0.2	0.369338	0.351509	0.21938	0.174457	226	Yes	R-T85R583C_RE	Right_Inferior	Temporal_Inferior	R-T85R583C_RE_Right_Inferior	279.088	Yes	DL6-8-24-3_R-T85R583C_OCT_Image_RE_Line-2024-07-23-11-30-52	/local_home/local_scratch/ashirini/projects/dyer/Danielle/OCT_batch10_Aug19_2025/output/PipelineProcessed/OCT_crops_segmented/DL6-8-24-3_R-T85R583C_OCT_Image_RE_Line-2024-07-23-11-30-52_256.tif	R-T85R583C	RE	DL6-8-24-3	AMD	Tsc	M	medium	3	C	none	low	Medium_Patterns	mid_multi-layer_degeneration	medium	Temporal	left	Right	Inferior	0	173	173	-219	159	fail_segmentation	no_focal_abarant structure	retinal degeneration
DL6-19-22-3_D-T45R1464E_OCT_Image_RE_Line-2022-08-24-16-10-17_256	0.224852	0.596284	0	0	0	0	0	0.2	0.322422	0.351509	0.0290567	0.0243577	227	Yes	D-T45R1464E_RE	Right_Optic_nerve	Temporal_Optic_nerve	D-T45R1464E_RE_Right_Optic_nerve	240.102	Yes	DL6-19-22-3_D-T45R1464E_OCT_Image_RE_Line-2022-08-24-16-10-17	/local_home/local_scratch/ashirini/projects/dyer/Danielle/OCT_batch10_Aug19_2025/output/PipelineProcessed/OCT_crops_segmented/DL6-19-22-3_D-T45R1464E_OCT_Image_RE_Line-2022-08-24-16-10-17_256.tif	D-T45R1464E	RE	DL6-19-22-3	LCA	Rpe65	M	medium	9	E	none	low	small_speckles	severe_onl_degeneration_mid_RPE_degneeration	high	Temporal	left	Right	Optic_nerve	0	240	240	-7	0	even_degeneration	no_focal_abarant structure	retinal degeneration
DL6-24-22-3_D-T34L1404F_OCT_Image_RE_Line-2022-11-14-09-40-54_256	0.224852	0.607166	0	0	0	0	0	0.2	0.334837	0.256291	0.0694379	0.0243577	228	Yes	D-T34L1404F_RE	Right_Optic_nerve	Temporal_Optic_nerve	D-T34L1404F_RE_Right_Optic_nerve	174.889	Yes	DL6-24-22-3_D-T34L1404F_OCT_Image_RE_Line-2022-11-14-09-40-54	/local_home/local_scratch/ashirini/projects/dyer/Danielle/OCT_batch10_Aug19_2025/output/PipelineProcessed/OCT_crops_segmented/DL6-24-22-3_D-T34L1404F_OCT_Image_RE_Line-2022-11-14-09-40-54_256.tif	D-T34L1404F	RE	DL6-24-22-3	LCA	Rpe65	F	medium	12	F	none	low	small_speckles	severe_onl_degeneration_mid_RPE_degneeration	high	Temporal	left	Right	Optic_nerve	0	169	169	45	0	even_degeneration	no_focal_abarant structure	retinal degeneration
DL6-8-24-3_R-T10R537F_OCT_Image_RE_Line-2024-07-24-15-43-10_256	0.295805	0.572301	0	0	0	0.111111	0	0.1	0.302814	0.242341	0.0379999	0.0243577	229	Yes	R-T10R537F_RE	Right_Superior	Temporal_Superior	R-T10R537F_RE_Right_Superior	268.106	Yes	DL6-8-24-3_R-T10R537F_OCT_Image_RE_Line-2024-07-24-15-43-10	/local_home/local_scratch/ashirini/projects/dyer/Danielle/OCT_batch10_Aug19_2025/output/PipelineProcessed/OCT_crops_segmented/DL6-8-24-3_R-T10R537F_OCT_Image_RE_Line-2024-07-24-15-43-10_256.tif	R-T10R537F	RE	DL6-8-24-3	AMD	Tsc	F	medium	12	F	none	low	Medium_Patterns	severe_onl_degeneration	high	Temporal	left	Right	Superior	0	184	184	195	139	even_degeneration	no_focal_abarant structure	retinal degeneration
DL6-23-22-3_D-T4R421C_OCT_Image_RE_Line-2022-10-31-10-14-05_768	0.295805	0.562938	0	0	0	0	0	0	0.265439	0.293046	0.0790887	0.0531937	230	Yes	D-T4R421C_RE	Left_Optic_nerve	Nasal_Optic_nerve	D-T4R421C_RE_Left_Optic_nerve	172.409	Yes	DL6-23-22-3_D-T4R421C_OCT_Image_RE_Line-2022-10-31-10-14-05	/local_home/local_scratch/ashirini/projects/dyer/Danielle/OCT_batch10_Aug19_2025/output/PipelineProcessed/OCT_crops_segmented/DL6-23-22-3_D-T4R421C_OCT_Image_RE_Line-2022-10-31-10-14-05_768.tif	D-T4R421C	RE	DL6-23-22-3	LCA	Rpe65	F	medium	3	C	none	low	small_speckles	mild_onl_degeneration_mid_RPE_degneeration	high	Nasal	right	Left	Optic_nerve	0	-171	-171	22	0	even_degeneration	no_focal_abarant structure	retinal degeneration
DL6-24-22-3_D-T81L471D_OCT_Image_LE_Line-2022-11-16-16-23-57_256	0.285081	0.614559	0	0	0	0	0	0.1	0.215174	0.321815	0.124393	0.088064	231	Yes	D-T81L471D_LE	Right_Optic_nerve	Nasal_Optic_nerve	D-T81L471D_LE_Right_Optic_nerve	169.248	Yes	DL6-24-22-3_D-T81L471D_OCT_Image_LE_Line-2022-11-16-16-23-57	/local_home/local_scratch/ashirini/projects/dyer/Danielle/OCT_batch10_Aug19_2025/output/PipelineProcessed/OCT_crops_segmented/DL6-24-22-3_D-T81L471D_OCT_Image_LE_Line-2022-11-16-16-23-57_256.tif	D-T81L471D	LE	DL6-24-22-3	LCA	Rpe65	M	medium	6	D	none	low	small_speckles	mild_onl_degeneration_mid_RPE_degneeration	high	Nasal	left	Right	Optic_nerve	0	159	-159	-58	1	even_degeneration	no_focal_abarant structure	retinal degeneration
DL6-24-22-3_D-T84R424D_OCT_Image_RE_Line-2022-11-16-16-42-11_768	0.224852	0.613649	0	0	0	0	0.333333	0.1	0.187265	0.140931	0.0981004	0.0243577	232	Yes	D-T84R424D_RE	Left_Optic_nerve	Nasal_Optic_nerve	D-T84R424D_RE_Left_Optic_nerve	316.191	Yes	DL6-24-22-3_D-T84R424D_OCT_Image_RE_Line-2022-11-16-16-42-11	/local_home/local_scratch/ashirini/projects/dyer/Danielle/OCT_batch10_Aug19_2025/output/PipelineProcessed/OCT_crops_segmented/DL6-24-22-3_D-T84R424D_OCT_Image_RE_Line-2022-11-16-16-42-11_768.tif	D-T84R424D	RE	DL6-24-22-3	LCA	Rpe65	F	medium	6	D	none	low	small_speckles	mild_onl_degeneration_mid_RPE_degneeration	high	Nasal	right	Left	Optic_nerve	0	-316	-316	11	0	even_degeneration	no_focal_abarant structure	retinal degeneration
DL6-23-22-3_D-T4R421C_OCT_Image_LE_Line-2022-10-31-10-06-56_256	0.366758	0.617802	0.0909091	0	0	0	0	0	0.148088	0.141521	0.111456	0.0994071	233	Yes	D-T4R421C_LE	Right_Superior	Nasal_Superior	D-T4R421C_LE_Right_Superior	213.663	Yes	DL6-23-22-3_D-T4R421C_OCT_Image_LE_Line-2022-10-31-10-06-56	/local_home/local_scratch/ashirini/projects/dyer/Danielle/OCT_batch10_Aug19_2025/output/PipelineProcessed/OCT_crops_segmented/DL6-23-22-3_D-T4R421C_OCT_Image_LE_Line-2022-10-31-10-06-56_256.tif	D-T4R421C	LE	DL6-23-22-3	LCA	Rpe65	F	medium	3	C	none	low	small_speckles	mild_onl_degeneration_mid_RPE_degneeration	high	Nasal	left	Right	Superior	0	156	-156	146	88	even_degeneration	no_focal_abarant structure	retinal degeneration
DL6-24-22-3_D-T79R472D_OCT_Image_LE_Line-2022-11-15-09-52-43_256	0.43771	0.628068	0.0909091	0	0	0	0	0	0.0982216	0.133173	0.137655	0.0994071	234	Yes	D-T79R472D_LE	Center_Superior	Center_Superior	D-T79R472D_LE_Center_Superior	217.83	Yes	DL6-24-22-3_D-T79R472D_OCT_Image_LE_Line-2022-11-15-09-52-43	/local_home/local_scratch/ashirini/projects/dyer/Danielle/OCT_batch10_Aug19_2025/output/PipelineProcessed/OCT_crops_segmented/DL6-24-22-3_D-T79R472D_OCT_Image_LE_Line-2022-11-15-09-52-43_256.tif	D-T79R472D	LE	DL6-24-22-3	LCA	Rpe65	M	medium	6	D	none	low	small_speckles	mild_onl_degeneration_mid_RPE_degneeration	high	Center	left	Center	Superior	0	79	-79	203	149	even_degeneration	no_focal_abarant structure	retinal degeneration
DL6-24-22-3_D-T82L425D_OCT_Image_LE_Line-2022-11-15-10-22-32_512	0.43771	0.629162	0	0	0	0	0	0	0.0810312	0.133173	0.157573	0.0994071	235	Yes	D-T82L425D_LE	Left_Superior	Temporal_Superior	D-T82L425D_LE_Left_Superior	281.256	Yes	DL6-24-22-3_D-T82L425D_OCT_Image_LE_Line-2022-11-15-10-22-32	/local_home/local_scratch/ashirini/projects/dyer/Danielle/OCT_batch10_Aug19_2025/output/PipelineProcessed/OCT_crops_segmented/DL6-24-22-3_D-T82L425D_OCT_Image_LE_Line-2022-11-15-10-22-32_512.tif	D-T82L425D	LE	DL6-24-22-3	LCA	Rpe65	F	medium	6	D	none	low	small_speckles	mild_onl_degeneration_mid_RPE_degneeration	high	Temporal	center	Left	Superior	0	-159	159	232	174	even_degeneration	no_focal_abarant structure	retinal degeneration
DL6-4-24-3_R-T32R527F_OCT_Image_LE_Line-2024-04-09-09-48-40_256	0.43771	0.663384	0	0	0	0	0	0	0.106365	0.096525	0.135841	0.0994071	236	Yes	R-T32R527F_LE	Right_Superior	Nasal_Superior	R-T32R527F_LE_Right_Superior	258.907	Yes	DL6-4-24-3_R-T32R527F_OCT_Image_LE_Line-2024-04-09-09-48-40	/local_home/local_scratch/ashirini/projects/dyer/Danielle/OCT_batch10_Aug19_2025/output/PipelineProcessed/OCT_crops_segmented/DL6-4-24-3_R-T32R527F_OCT_Image_LE_Line-2024-04-09-09-48-40_256.tif	R-T32R527F	LE	DL6-4-24-3	AMD	Tsc	F	medium	12	F	none	low	Medium_Patterns	severe_onl_degeneration	high	Nasal	left	Right	Superior	0	168	-168	197	143	even_degeneration	no_focal_abarant structure	retinal degeneration
DL6-12-23-3_R-T46ExE_OCT_Image_LE_Line-2023-11-02-11-54-34_512	0.369976	0.686012	0	0	0	0	0	0	0.12838	0.133173	0.188027	0.102811	237	Yes	R-T46ExE_LE	Center_Inferior	Center_Inferior	R-T46ExE_LE_Center_Inferior	261.966	Yes	DL6-12-23-3_R-T46ExE_OCT_Image_LE_Line-2023-11-02-11-54-34	/local_home/local_scratch/ashirini/projects/dyer/Danielle/OCT_batch10_Aug19_2025/output/PipelineProcessed/OCT_crops_segmented/DL6-12-23-3_R-T46ExE_OCT_Image_LE_Line-2023-11-02-11-54-34_512.tif	R-T46ExE	LE	DL6-12-23-3	AMD	Tsc	F	medium	9	E	none	low	Medium_Patterns	severe_onl_degeneration	high	Center	center	Center	Inferior	0	-75	75	-251	188	even_degeneration	no_focal_abarant structure	retinal degeneration
DL6-6-24-3_R-T76L531F_OCT_Image_RE_Line-2024-05-13-10-25-21_768	0.379553	0.615602	0	0	0	0	0	0	0.132223	0.133173	0.173966	0.112941	238	Yes	R-T76L531F_RE	Left_Optic_nerve	Nasal_Optic_nerve	R-T76L531F_RE_Left_Optic_nerve	213.115	Yes	DL6-6-24-3_R-T76L531F_OCT_Image_RE_Line-2024-05-13-10-25-21	/local_home/local_scratch/ashirini/projects/dyer/Danielle/OCT_batch10_Aug19_2025/output/PipelineProcessed/OCT_crops_segmented/DL6-6-24-3_R-T76L531F_OCT_Image_RE_Line-2024-05-13-10-25-21_768.tif	R-T76L531F	RE	DL6-6-24-3	AMD	Tsc	F	medium	12	F	none	low	Medium_Patterns	severe_onl_degeneration	high	Nasal	right	Left	Optic_nerve	0	-213	-213	7	0	even_degeneration	no_focal_abarant structure	retinal degeneration
DL6-23-22-3_D-T98L420C_OCT_Image_LE_Line-2022-10-31-11-07-25_256	0.369976	0.601157	0	0	0	0	0	0	0.0659165	0.024005	0.217699	0.102811	239	Yes	D-T98L420C_LE	Right_Superior	Nasal_Superior	D-T98L420C_LE_Right_Superior	298.081	Yes	DL6-23-22-3_D-T98L420C_OCT_Image_LE_Line-2022-10-31-11-07-25	/local_home/local_scratch/ashirini/projects/dyer/Danielle/OCT_batch10_Aug19_2025/output/PipelineProcessed/OCT_crops_segmented/DL6-23-22-3_D-T98L420C_OCT_Image_LE_Line-2022-10-31-11-07-25_256.tif	D-T98L420C	LE	DL6-23-22-3	LCA	Rpe65	F	medium	3	C	none	low	small_speckles	mild_onl_degeneration_mid_RPE_degneeration	high	Nasal	left	Right	Superior	2898	254	-254	156	95	even_degeneration	no_focal_abarant structure	retinal degeneration
DL6-7-23-3_G-T91ExE_OCT_Image_LE_Line-2023-05-30-15-37-06_512	0.366758	0.701568	0	0	0	0	0	0	0.0551995	0.0945159	0.200038	0.0994071	240	Yes	G-T91ExE_LE	Center_Inferior	Center_Inferior	G-T91ExE_LE_Center_Inferior	204.362	Yes	DL6-7-23-3_G-T91ExE_OCT_Image_LE_Line-2023-05-30-15-37-06	/local_home/local_scratch/ashirini/projects/dyer/Danielle/OCT_batch10_Aug19_2025/output/PipelineProcessed/OCT_crops_segmented/DL6-7-23-3_G-T91ExE_OCT_Image_LE_Line-2023-05-30-15-37-06_512.tif	G-T91ExE	LE	DL6-7-23-3	DR	Ins2-Akita_M	M	slow	9	E	none	high	unknown	mid_multi-layer_degeneration	high	Center	center	Center	Inferior	0	70	-70	-192	126	even_degeneration	no_focal_abarant structure	retinal degeneration
DL6-25-22-3_D-T3L1475C_OCT_Image_LE_Line-2022-11-29-10-13-25_256	0.295805	0.695334	0	0	0	0	0	0	0.0691881	0.0785889	0.161522	0.0994071	241	Yes	D-T3L1475C_LE	Right_Inferior	Nasal_Inferior	D-T3L1475C_LE_Right_Inferior	259.925	Yes	DL6-25-22-3_D-T3L1475C_OCT_Image_LE_Line-2022-11-29-10-13-25	/local_home/local_scratch/ashirini/projects/dyer/Danielle/OCT_batch10_Aug19_2025/output/PipelineProcessed/OCT_crops_segmented/DL6-25-22-3_D-T3L1475C_OCT_Image_LE_Line-2022-11-29-10-13-25_256.tif	D-T3L1475C	LE	DL6-25-22-3	LCA	Rpe65	M	medium	3	C	none	low	small_speckles	mild_onl_degeneration_mid_RPE_degneeration	high	Nasal	left	Right	Inferior	0	140	-140	-219	165	even_degeneration	no_focal_abarant structure	retinal degeneration
DL6-25-22-3_D-T3L1475C_OCT_Image_RE_Line-2022-11-29-10-19-11_768	0.299344	0.654258	0	0	0	0	0	0	0.0675216	0.0947076	0.201803	0.10315	242	Yes	D-T3L1475C_RE	Center_Inferior	Center_Inferior	D-T3L1475C_RE_Center_Inferior	234.776	Yes	DL6-25-22-3_D-T3L1475C_OCT_Image_RE_Line-2022-11-29-10-19-11	/local_home/local_scratch/ashirini/projects/dyer/Danielle/OCT_batch10_Aug19_2025/output/PipelineProcessed/OCT_crops_segmented/DL6-25-22-3_D-T3L1475C_OCT_Image_RE_Line-2022-11-29-10-19-11_768.tif	D-T3L1475C	RE	DL6-25-22-3	LCA	Rpe65	M	medium	3	C	none	low	small_speckles	mild_onl_degeneration_mid_RPE_degneeration	high	Center	right	Center	Inferior	0	-92	-92	-216	151	even_degeneration	no_focal_abarant structure	retinal degeneration
DL6-24-22-3_D-T81L471D_OCT_Image_RE_Line-2022-11-16-16-31-51_512	0.295805	0.599176	0.181818	0	0	0	0	0.1	0.0776045	0.10061	0.118436	0.174457	243	Yes	D-T81L471D_RE	Center_Superior	Center_Superior	D-T81L471D_RE_Center_Superior	203.578	Yes	DL6-24-22-3_D-T81L471D_OCT_Image_RE_Line-2022-11-16-16-31-51	/local_home/local_scratch/ashirini/projects/dyer/Danielle/OCT_batch10_Aug19_2025/output/PipelineProcessed/OCT_crops_segmented/DL6-24-22-3_D-T81L471D_OCT_Image_RE_Line-2022-11-16-16-31-51_512.tif	D-T81L471D	RE	DL6-24-22-3	LCA	Rpe65	M	medium	6	D	none	low	small_speckles	mild_onl_degeneration_mid_RPE_degneeration	high	Center	center	Center	Superior	0	-112	-112	170	106	even_degeneration	no_focal_abarant structure	retinal degeneration
DL6-6-24-3_R-T76L531F_OCT_Image_RE_Line-2024-05-13-10-26-41_256	0.295805	0.595289	0.0909091	0	0	0	0	0.1	0.128234	0.109168	0.119759	0.0994071	244	Yes	R-T76L531F_RE	Right_Inferior	Temporal_Inferior	R-T76L531F_RE_Right_Inferior	316.931	Yes	DL6-6-24-3_R-T76L531F_OCT_Image_RE_Line-2024-05-13-10-26-41	/local_home/local_scratch/ashirini/projects/dyer/Danielle/OCT_batch10_Aug19_2025/output/PipelineProcessed/OCT_crops_segmented/DL6-6-24-3_R-T76L531F_OCT_Image_RE_Line-2024-05-13-10-26-41_256.tif	R-T76L531F	RE	DL6-6-24-3	AMD	Tsc	F	medium	12	F	none	low	Medium_Patterns	severe_onl_degeneration	high	Temporal	left	Right	Inferior	0	277	277	-154	87	even_degeneration	no_focal_abarant structure	retinal degeneration
DL6-4-24-3_R-T59R566F_OCT_Image_LE_Line-2024-04-08-09-24-13_512	0.295805	0.639179	0.0909091	0	0	0	0	0.1	0.0898833	0.0785889	0.0957369	0.0994071	245	Yes	R-T59R566F_LE	Center_Inferior	Center_Inferior	R-T59R566F_LE_Center_Inferior	215.418	Yes	DL6-4-24-3_R-T59R566F_OCT_Image_LE_Line-2024-04-08-09-24-13	/local_home/local_scratch/ashirini/projects/dyer/Danielle/OCT_batch10_Aug19_2025/output/PipelineProcessed/OCT_crops_segmented/DL6-4-24-3_R-T59R566F_OCT_Image_LE_Line-2024-04-08-09-24-13_512.tif	R-T59R566F	LE	DL6-4-24-3	AMD	Tsc	M	medium	12	F	none	low	Medium_Patterns	severe_onl_degeneration	high	Center	center	Center	Inferior	0	63	-63	-206	143	even_degeneration	no_focal_abarant structure	retinal degeneration
DL6-26-22-3_D-T66R1414E_OCT_Image_RE_Line-2022-12-14-11-10-38_256	0.295805	0.579532	0.0909091	0	0	0	0	0.1	0.0648592	0.0687453	0.0936059	0.0994071	246	Yes	D-T66R1414E_RE	Right_Inferior	Temporal_Inferior	D-T66R1414E_RE_Right_Inferior	330.847	Yes	DL6-26-22-3_D-T66R1414E_OCT_Image_RE_Line-2022-12-14-11-10-38	/local_home/local_scratch/ashirini/projects/dyer/Danielle/OCT_batch10_Aug19_2025/output/PipelineProcessed/OCT_crops_segmented/DL6-26-22-3_D-T66R1414E_OCT_Image_RE_Line-2022-12-14-11-10-38_256.tif	D-T66R1414E	RE	DL6-26-22-3	LCA	Rpe65	F	medium	9	E	none	low	small_speckles	severe_onl_degeneration_mid_RPE_degneeration	high	Temporal	left	Right	Inferior	0	194	194	-268	204	even_degeneration	no_focal_abarant structure	retinal degeneration
DL6-4-24-3_R-T32R527F_OCT_Image_RE_Line-2024-04-09-09-39-46_768	0.295805	0.585637	0.0909091	0	0	0	0	0.1	0.0860223	0.0785889	0.103247	0.0994071	247	Yes	R-T32R527F_RE	Left_Optic_nerve	Nasal_Optic_nerve	R-T32R527F_RE_Left_Optic_nerve	204.284	Yes	DL6-4-24-3_R-T32R527F_OCT_Image_RE_Line-2024-04-09-09-39-46	/local_home/local_scratch/ashirini/projects/dyer/Danielle/OCT_batch10_Aug19_2025/output/PipelineProcessed/OCT_crops_segmented/DL6-4-24-3_R-T32R527F_OCT_Image_RE_Line-2024-04-09-09-39-46_768.tif	R-T32R527F	RE	DL6-4-24-3	AMD	Tsc	F	medium	12	F	none	low	Medium_Patterns	severe_onl_degeneration	high	Nasal	right	Left	Optic_nerve	0	-194	-194	-64	0	even_degeneration	no_focal_abarant structure	retinal degeneration
DL6-4-24-3_R-T67R568F_OCT_Image_LE_Line-2024-04-08-09-37-30_768	0.395263	0.605738	0.181818	0.00173707	0.0657109	0	0	0.1	0.091517	0.109168	0.193699	0.129559	248	Yes	R-T67R568F_LE	Left_Inferior	Temporal_Inferior	R-T67R568F_LE_Left_Inferior	331.518	Yes	DL6-4-24-3_R-T67R568F_OCT_Image_LE_Line-2024-04-08-09-37-30	/local_home/local_scratch/ashirini/projects/dyer/Danielle/OCT_batch10_Aug19_2025/output/PipelineProcessed/OCT_crops_segmented/DL6-4-24-3_R-T67R568F_OCT_Image_LE_Line-2024-04-08-09-37-30_768.tif	R-T67R568F	LE	DL6-4-24-3	AMD	Tsc	M	medium	12	F	none	low	Medium_Patterns	severe_onl_degeneration	high	Temporal	right	Left	Inferior	0	-248	248	-220	157	even_degeneration	no_focal_abarant structure	retinal degeneration
DL6-15-22-3_G-T1L1352F_OCT_Image_RE_Line-2022-06-28-09-36-18_768	0.366758	0.643221	0.181818	0	0	0	0	0	0.0810483	0.121189	0.159898	0.0994071	249	Yes	G-T1L1352F_RE	Left_Inferior	Nasal_Inferior	G-T1L1352F_RE_Left_Inferior	294.491	Yes	DL6-15-22-3_G-T1L1352F_OCT_Image_RE_Line-2022-06-28-09-36-18	/local_home/local_scratch/ashirini/projects/dyer/Danielle/OCT_batch10_Aug19_2025/output/PipelineProcessed/OCT_crops_segmented/DL6-15-22-3_G-T1L1352F_OCT_Image_RE_Line-2022-06-28-09-36-18_768.tif	G-T1L1352F	RE	DL6-15-22-3	DR	Ins2-Akita_M	M	slow	12	F	none	high	unknown	mid_multi-layer_degeneration	high	Nasal	right	Left	Inferior	0	-225	-225	-190	137	no_low_degeneration	no_focal_abarant structure	retinal degeneration
DL6-24-22-3_D-T81L471D_OCT_Image_RE_Line-2022-11-16-16-32-51_512	0.295805	0.604365	0.181818	0	0	0	0	0	0.0745406	0.0785889	0.192407	0.0994071	250	Yes	D-T81L471D_RE	Center_Inferior	Center_Inferior	D-T81L471D_RE_Center_Inferior	267.899	Yes	DL6-24-22-3_D-T81L471D_OCT_Image_RE_Line-2022-11-16-16-32-51	/local_home/local_scratch/ashirini/projects/dyer/Danielle/OCT_batch10_Aug19_2025/output/PipelineProcessed/OCT_crops_segmented/DL6-24-22-3_D-T81L471D_OCT_Image_RE_Line-2022-11-16-16-32-51_512.tif	D-T81L471D	RE	DL6-24-22-3	LCA	Rpe65	M	medium	6	D	none	low	small_speckles	mild_onl_degeneration_mid_RPE_degneeration	high	Center	center	Center	Inferior	0	-117	-117	-241	181	even_degeneration	no_focal_abarant structure	retinal degeneration
DL6-25-22-3_D-T3L1475C_OCT_Image_LE_Line-2022-11-29-10-13-41_768	0.285081	0.599983	0.181818	0	0	0	0	0	0.0898554	0.133173	0.174897	0.156902	251	Yes	D-T3L1475C_LE	Left_Optic_nerve	Temporal_Optic_nerve	D-T3L1475C_LE_Left_Optic_nerve	355.951	Yes	DL6-25-22-3_D-T3L1475C_OCT_Image_LE_Line-2022-11-29-10-13-41	/local_home/local_scratch/ashirini/projects/dyer/Danielle/OCT_batch10_Aug19_2025/output/PipelineProcessed/OCT_crops_segmented/DL6-25-22-3_D-T3L1475C_OCT_Image_LE_Line-2022-11-29-10-13-41_768.tif	D-T3L1475C	LE	DL6-25-22-3	LCA	Rpe65	M	medium	3	C	none	low	small_speckles	mild_onl_degeneration_mid_RPE_degneeration	high	Temporal	right	Left	Optic_nerve	0	-355	355	-26	0	even_degeneration	no_focal_abarant structure	retinal degeneration
DL6-12-23-3_R-T46ExE_OCT_Image_RE_Line-2023-11-02-11-45-36_256	0.43771	0.600062	0.0909091	0	0	0	0	0.1	0.0244624	0.0785889	0.125783	0.0994071	252	Yes	R-T46ExE_RE	Right_Superior	Temporal_Superior	R-T46ExE_RE_Right_Superior	264.547	Yes	DL6-12-23-3_R-T46ExE_OCT_Image_RE_Line-2023-11-02-11-45-36	/local_home/local_scratch/ashirini/projects/dyer/Danielle/OCT_batch10_Aug19_2025/output/PipelineProcessed/OCT_crops_segmented/DL6-12-23-3_R-T46ExE_OCT_Image_RE_Line-2023-11-02-11-45-36_256.tif	R-T46ExE	RE	DL6-12-23-3	AMD	Tsc	F	medium	9	E	none	low	Medium_Patterns	severe_onl_degeneration	high	Temporal	left	Right	Superior	5004	172	172	201	143	even_degeneration	no_focal_abarant structure	retinal degeneration
DL6-24-22-3_D-T34L1404F_OCT_Image_RE_Line-2022-11-14-09-40-30_512	0.395263	0.613103	0.181818	0	0	0	0	0.1	0.0360786	0.054584	0.0748608	0.129559	253	Yes	D-T34L1404F_RE	Center_Inferior	Center_Inferior	D-T34L1404F_RE_Center_Inferior	178.306	Yes	DL6-24-22-3_D-T34L1404F_OCT_Image_RE_Line-2022-11-14-09-40-30	/local_home/local_scratch/ashirini/projects/dyer/Danielle/OCT_batch10_Aug19_2025/output/PipelineProcessed/OCT_crops_segmented/DL6-24-22-3_D-T34L1404F_OCT_Image_RE_Line-2022-11-14-09-40-30_512.tif	D-T34L1404F	RE	DL6-24-22-3	LCA	Rpe65	F	medium	12	F	none	low	small_speckles	severe_onl_degeneration_mid_RPE_degneeration	high	Center	center	Center	Inferior	0	-47	-47	-172	114	even_degeneration	no_focal_abarant structure	retinal degeneration
DL6-19-22-3_L-TxR1668E_OCT_Image_RE_Line-2022-08-22-09-28-15_768	0.43771	0.625219	0.181818	0	0	0	0	0	0.0400935	0.059436	0.0724783	0.0994071	254	Yes	L-TxR1668E_RE	Left_Optic_nerve	Nasal_Optic_nerve	L-TxR1668E_RE_Left_Optic_nerve	416.005	Yes	DL6-19-22-3_L-TxR1668E_OCT_Image_RE_Line-2022-08-22-09-28-15	/local_home/local_scratch/ashirini/projects/dyer/Danielle/OCT_batch10_Aug19_2025/output/PipelineProcessed/OCT_crops_segmented/DL6-19-22-3_L-TxR1668E_OCT_Image_RE_Line-2022-08-22-09-28-15_768.tif	L-TxR1668E	RE	DL6-19-22-3	Control	C57BL6J	F	none	9	E	none	low	unknown	none	high	Nasal	right	Left	Optic_nerve	0	-416	-416	-2	0	no_low_degeneration	no_focal_abarant structure	retinal degeneration
DL6-23-22-3_D-T98L420C_OCT_Image_LE_Line-2022-10-31-11-07-43_256	0.43771	0.611259	0.181818	0	0	0	0	0	0.0506066	0.0545553	0.107562	0.0994071	255	Yes	D-T98L420C_LE	Right_Optic_nerve	Nasal_Optic_nerve	D-T98L420C_LE_Right_Optic_nerve	254.657	Yes	DL6-23-22-3_D-T98L420C_OCT_Image_LE_Line-2022-10-31-11-07-43	/local_home/local_scratch/ashirini/projects/dyer/Danielle/OCT_batch10_Aug19_2025/output/PipelineProcessed/OCT_crops_segmented/DL6-23-22-3_D-T98L420C_OCT_Image_LE_Line-2022-10-31-11-07-43_256.tif	D-T98L420C	LE	DL6-23-22-3	LCA	Rpe65	F	medium	3	C	none	low	small_speckles	mild_onl_degeneration_mid_RPE_degneeration	high	Nasal	left	Right	Optic_nerve	0	251	-251	-43	0	even_degeneration	no_focal_abarant structure	retinal degeneration
DL6-22-22-3_G-T2R1328D_OCT_Image_RE_Line-2022-10-18-08-59-57_256	0.350462	0.683001	0.0909091	0	0	0	0	0	0.064816	0.024005	0.121259	0.136198	256	Yes	G-T2R1328D_RE	Right_Inferior	Temporal_Inferior	G-T2R1328D_RE_Right_Inferior	274.401	Yes	DL6-22-22-3_G-T2R1328D_OCT_Image_RE_Line-2022-10-18-08-59-57	/local_home/local_scratch/ashirini/projects/dyer/Danielle/OCT_batch10_Aug19_2025/output/PipelineProcessed/OCT_crops_segmented/DL6-22-22-3_G-T2R1328D_OCT_Image_RE_Line-2022-10-18-08-59-57_256.tif	G-T2R1328D	RE	DL6-22-22-3	DR	Ins2-Akita_F	F	slow	6	D	none	low	unknown	none	high	Temporal	left	Right	Inferior	0	164	164	-220	157	no_low_degeneration	no_focal_abarant structure	retinal degeneration
DL6-4-23-3_G-T3ExF_OCT_Image_LE_Line-2023-03-28-10-18-51_768	0.416758	0.716074	0.0909091	0	0	0	0	0	0.089375	0.0785889	0.146726	0.077245	257	Yes	G-T3ExF_LE	Left_Superior	Temporal_Superior	G-T3ExF_LE_Left_Superior	365.483	Yes	DL6-4-23-3_G-T3ExF_OCT_Image_LE_Line-2023-03-28-10-18-51	/local_home/local_scratch/ashirini/projects/dyer/Danielle/OCT_batch10_Aug19_2025/output/PipelineProcessed/OCT_crops_segmented/DL6-4-23-3_G-T3ExF_OCT_Image_LE_Line-2023-03-28-10-18-51_768.tif	G-T3ExF	LE	DL6-4-23-3	DR	Ins2-Akita_M	M	slow	12	F	none	high	unknown	mid_multi-layer_degeneration	high	Temporal	right	Left	Superior	0	-297	297	213	153	no_low_degeneration	no_focal_abarant structure	retinal degeneration
DL6-4-24-3_R-T44R25F_OCT_Image_RE_Line-2024-04-09-09-05-05_256	0.43771	0.692209	0.0909091	0	0	0	0	0	0.0834399	0.0785889	0.0958487	0.0994071	258	Yes	R-T44R25F_RE	Right_Superior	Temporal_Superior	R-T44R25F_RE_Right_Superior	295.256	Yes	DL6-4-24-3_R-T44R25F_OCT_Image_RE_Line-2024-04-09-09-05-05	/local_home/local_scratch/ashirini/projects/dyer/Danielle/OCT_batch10_Aug19_2025/output/PipelineProcessed/OCT_crops_segmented/DL6-4-24-3_R-T44R25F_OCT_Image_RE_Line-2024-04-09-09-05-05_256.tif	R-T44R25F	RE	DL6-4-24-3	AMD	Tsc	F	medium	12	F	none	low	Medium_Patterns	severe_onl_degeneration	high	Temporal	left	Right	Superior	712	226	226	190	125	even_degeneration	no_focal_abarant structure	retinal degeneration
DL6-23-22-3_D-T4R421C_OCT_Image_RE_Line-2022-10-31-10-14-22_512	0.366758	0.691019	0.0909091	0	0	0	0	0	0.0746171	0.0785889	0.0245076	0.0243577	259	Yes	D-T4R421C_RE	Center_Inferior	Center_Inferior	D-T4R421C_RE_Center_Inferior	193.83	Yes	DL6-23-22-3_D-T4R421C_OCT_Image_RE_Line-2022-10-31-10-14-22	/local_home/local_scratch/ashirini/projects/dyer/Danielle/OCT_batch10_Aug19_2025/output/PipelineProcessed/OCT_crops_segmented/DL6-23-22-3_D-T4R421C_OCT_Image_RE_Line-2022-10-31-10-14-22_512.tif	D-T4R421C	RE	DL6-23-22-3	LCA	Rpe65	F	medium	3	C	none	low	small_speckles	mild_onl_degeneration_mid_RPE_degneeration	high	Center	center	Center	Inferior	0	79	79	-177	126	even_degeneration	no_focal_abarant structure	retinal degeneration
DL6-23-22-3_D-T4R421C_OCT_Image_LE_Line-2022-10-31-10-06-56_768	0.327046	0.624457	0.0909091	0	0	0	0	0	0.0862218	0.0785889	0.0559465	0.0389244	260	Yes	D-T4R421C_LE	Left_Superior	Temporal_Superior	D-T4R421C_LE_Left_Superior	362.684	Yes	DL6-23-22-3_D-T4R421C_OCT_Image_LE_Line-2022-10-31-10-06-56	/local_home/local_scratch/ashirini/projects/dyer/Danielle/OCT_batch10_Aug19_2025/output/PipelineProcessed/OCT_crops_segmented/DL6-23-22-3_D-T4R421C_OCT_Image_LE_Line-2022-10-31-10-06-56_768.tif	D-T4R421C	LE	DL6-23-22-3	LCA	Rpe65	F	medium	3	C	none	low	small_speckles	mild_onl_degeneration_mid_RPE_degneeration	high	Temporal	right	Left	Superior	0	-332	332	146	88	even_degeneration	no_focal_abarant structure	retinal degeneration
DL6-24-22-3_D-T84R424D_OCT_Image_RE_Line-2022-11-16-16-42-37_512	0.309856	0.659943	0.0909091	0	0	0	0	0	0.0785451	0.0566596	0.0619945	0.0392204	261	Yes	D-T84R424D_RE	Center_Inferior	Center_Inferior	D-T84R424D_RE_Center_Inferior	188.809	Yes	DL6-24-22-3_D-T84R424D_OCT_Image_RE_Line-2022-11-16-16-42-37	/local_home/local_scratch/ashirini/projects/dyer/Danielle/OCT_batch10_Aug19_2025/output/PipelineProcessed/OCT_crops_segmented/DL6-24-22-3_D-T84R424D_OCT_Image_RE_Line-2022-11-16-16-42-37_512.tif	D-T84R424D	RE	DL6-24-22-3	LCA	Rpe65	F	medium	6	D	none	low	small_speckles	mild_onl_degeneration_mid_RPE_degneeration	high	Center	center	Center	Inferior	0	-57	-57	-180	126	even_degeneration	no_focal_abarant structure	retinal degeneration
DL6-22-22-3_L-TxL1657F_OCT_Image_RE_Line-2022-10-18-09-44-43_768	0.366758	0.674972	0.0909091	0	0	0	0	0.1	0.0794617	0.0785889	0.0326904	0.02854	262	Yes	L-TxL1657F_RE	Left_Optic_nerve	Nasal_Optic_nerve	L-TxL1657F_RE_Left_Optic_nerve	355.259	Yes	DL6-22-22-3_L-TxL1657F_OCT_Image_RE_Line-2022-10-18-09-44-43	/local_home/local_scratch/ashirini/projects/dyer/Danielle/OCT_batch10_Aug19_2025/output/PipelineProcessed/OCT_crops_segmented/DL6-22-22-3_L-TxL1657F_OCT_Image_RE_Line-2022-10-18-09-44-43_768.tif	L-TxL1657F	RE	DL6-22-22-3	Control	C57BL6J	F	none	12	F	none	low	unknown	none	high	Nasal	right	Left	Optic_nerve	0	-353	-353	-40	0	no_low_degeneration	no_focal_abarant structure	retinal degeneration
DL6-23-22-3_D-T4R421C_OCT_Image_RE_Line-2022-10-31-10-13-53_256	0.366758	0.671382	0.0909091	0	0	0	0	0.1	0.0592665	0.0545553	0.0926461	0.0947347	263	Yes	D-T4R421C_RE	Right_Superior	Temporal_Superior	D-T4R421C_RE_Right_Superior	393.971	Yes	DL6-23-22-3_D-T4R421C_OCT_Image_RE_Line-2022-10-31-10-13-53	/local_home/local_scratch/ashirini/projects/dyer/Danielle/OCT_batch10_Aug19_2025/output/PipelineProcessed/OCT_crops_segmented/DL6-23-22-3_D-T4R421C_OCT_Image_RE_Line-2022-10-31-10-13-53_256.tif	D-T4R421C	RE	DL6-23-22-3	LCA	Rpe65	F	medium	3	C	none	low	small_speckles	mild_onl_degeneration_mid_RPE_degneeration	high	Temporal	left	Right	Superior	0	322	322	227	174	even_degeneration	no_focal_abarant structure	retinal degeneration
DL6-15-22-3_G-T1L1352F_OCT_Image_LE_Line-2022-06-28-09-31-44_512	0.295805	0.759864	0.181818	0	0	0	0	0	0.112609	0.133173	0.0594804	0.0243577	264	Yes	G-T1L1352F_LE	Right_Superior	Nasal_Superior	G-T1L1352F_LE_Right_Superior	244.806	Yes	DL6-15-22-3_G-T1L1352F_OCT_Image_LE_Line-2022-06-28-09-31-44	/local_home/local_scratch/ashirini/projects/dyer/Danielle/OCT_batch10_Aug19_2025/output/PipelineProcessed/OCT_crops_segmented/DL6-15-22-3_G-T1L1352F_OCT_Image_LE_Line-2022-06-28-09-31-44_512.tif	G-T1L1352F	LE	DL6-15-22-3	DR	Ins2-Akita_M	M	slow	12	F	none	high	unknown	mid_multi-layer_degeneration	high	Nasal	center	Right	Superior	0	167	-167	179	114	no_low_degeneration	no_focal_abarant structure	retinal degeneration
DL6-2-23-3_G-T71R378D_OCT_Image_LE_Line-2023-01-26-09-09-19_512	0.24043	0.747842	0.0909091	0	0	0	0	0	0.0520306	0.0677792	0.040818	0.0408344	265	Yes	G-T71R378D_LE	Center_Inferior	Center_Inferior	G-T71R378D_LE_Center_Inferior	229.002	Yes	DL6-2-23-3_G-T71R378D_OCT_Image_LE_Line-2023-01-26-09-09-19	/local_home/local_scratch/ashirini/projects/dyer/Danielle/OCT_batch10_Aug19_2025/output/PipelineProcessed/OCT_crops_segmented/DL6-2-23-3_G-T71R378D_OCT_Image_LE_Line-2023-01-26-09-09-19_512.tif	G-T71R378D	LE	DL6-2-23-3	DR	Ins2-Akita_M	M	slow	6	D	none	high	unknown	mid_multi-layer_degeneration	high	Center	center	Center	Inferior	0	89	-89	-211	146	no_low_degeneration	no_focal_abarant structure	retinal degeneration
DL6-25-22-3_D-T3L1475C_OCT_Image_RE_Line-2022-11-29-10-19-11_512	0.299344	0.726349	0.0909091	0	0	0	0	0	0.0992631	0.0785889	0.127724	0.0281008	266	Yes	D-T3L1475C_RE	Right_Inferior	Temporal_Inferior	D-T3L1475C_RE_Right_Inferior	264.121	Yes	DL6-25-22-3_D-T3L1475C_OCT_Image_RE_Line-2022-11-29-10-19-11	/local_home/local_scratch/ashirini/projects/dyer/Danielle/OCT_batch10_Aug19_2025/output/PipelineProcessed/OCT_crops_segmented/DL6-25-22-3_D-T3L1475C_OCT_Image_RE_Line-2022-11-29-10-19-11_512.tif	D-T3L1475C	RE	DL6-25-22-3	LCA	Rpe65	M	medium	3	C	none	low	small_speckles	mild_onl_degeneration_mid_RPE_degneeration	high	Temporal	center	Right	Inferior	0	152	152	-216	151	even_degeneration	no_focal_abarant structure	retinal degeneration
DL6-12-23-3_R-T46ExE_OCT_Image_LE_Line-2023-11-02-11-54-34_256	0.224852	0.592826	0.181818	0	0	0	0	0	0.0328813	0.0785889	0.0387946	0.0243577	267	Yes	R-T46ExE_LE	Right_Inferior	Nasal_Inferior	R-T46ExE_LE_Right_Inferior	302.592	Yes	DL6-12-23-3_R-T46ExE_OCT_Image_LE_Line-2023-11-02-11-54-34	/local_home/local_scratch/ashirini/projects/dyer/Danielle/OCT_batch10_Aug19_2025/output/PipelineProcessed/OCT_crops_segmented/DL6-12-23-3_R-T46ExE_OCT_Image_LE_Line-2023-11-02-11-54-34_256.tif	R-T46ExE	LE	DL6-12-23-3	AMD	Tsc	F	medium	9	E	none	low	Medium_Patterns	severe_onl_degeneration	high	Nasal	left	Right	Inferior	0	169	-169	-251	188	even_degeneration	no_focal_abarant structure	retinal degeneration
DL6-24-22-3_D-T82L425D_OCT_Image_RE_Line-2022-11-15-10-26-58_256	0.295805	0.618732	0.181818	0	0	0	0	0	0.0686162	0.121704	0.0877513	0.0243577	268	Yes	D-T82L425D_RE	Right_Inferior	Temporal_Inferior	D-T82L425D_RE_Right_Inferior	375.558	Yes	DL6-24-22-3_D-T82L425D_OCT_Image_RE_Line-2022-11-15-10-26-58	/local_home/local_scratch/ashirini/projects/dyer/Danielle/OCT_batch10_Aug19_2025/output/PipelineProcessed/OCT_crops_segmented/DL6-24-22-3_D-T82L425D_OCT_Image_RE_Line-2022-11-15-10-26-58_256.tif	D-T82L425D	RE	DL6-24-22-3	LCA	Rpe65	F	medium	6	D	none	low	small_speckles	mild_onl_degeneration_mid_RPE_degneeration	high	Temporal	left	Right	Inferior	0	310	310	-212	146	even_degeneration	no_focal_abarant structure	retinal degeneration
DL6-6-24-3_R-T76L531F_OCT_Image_LE_Line-2024-05-13-10-13-54_768	0.309856	0.53672	0.272727	0	0	0	0	0	0.0580905	0.0785889	0.100462	0.0932477	269	Yes	R-T76L531F_LE	Left_Superior	Temporal_Superior	R-T76L531F_LE_Left_Superior	306.65	Yes	DL6-6-24-3_R-T76L531F_OCT_Image_LE_Line-2024-05-13-10-13-54	/local_home/local_scratch/ashirini/projects/dyer/Danielle/OCT_batch10_Aug19_2025/output/PipelineProcessed/OCT_crops_segmented/DL6-6-24-3_R-T76L531F_OCT_Image_LE_Line-2024-05-13-10-13-54_768.tif	R-T76L531F	LE	DL6-6-24-3	AMD	Tsc	F	medium	12	F	none	low	Medium_Patterns	severe_onl_degeneration	high	Temporal	right	Left	Superior	0	-235	235	197	136	even_degeneration	no_focal_abarant structure	retinal degeneration
DL6-26-22-3_D-T66R1414E_OCT_Image_RE_Line-2022-12-14-11-10-38_768	0.295805	0.528883	0.181818	0	0	0	0	0	0.0627041	0.0785889	0.0600884	0.0243577	270	Yes	D-T66R1414E_RE	Left_Inferior	Nasal_Inferior	D-T66R1414E_RE_Left_Inferior	397.819	Yes	DL6-26-22-3_D-T66R1414E_OCT_Image_RE_Line-2022-12-14-11-10-38	/local_home/local_scratch/ashirini/projects/dyer/Danielle/OCT_batch10_Aug19_2025/output/PipelineProcessed/OCT_crops_segmented/DL6-26-22-3_D-T66R1414E_OCT_Image_RE_Line-2022-12-14-11-10-38_768.tif	D-T66R1414E	RE	DL6-26-22-3	LCA	Rpe65	F	medium	9	E	none	low	small_speckles	severe_onl_degeneration_mid_RPE_degneeration	high	Nasal	right	Left	Inferior	0	-294	-294	-268	204	even_degeneration	no_focal_abarant structure	retinal degeneration
DL6-4-24-3_R-T48L526F_OCT_Image_RE_Line-2024-04-09-09-15-50_768	0.224852	0.510497	0.181818	0	0	0	0	0	0.065839	0.0258224	0.0736372	0.0243577	271	Yes	R-T48L526F_RE	Left_Optic_nerve	Nasal_Optic_nerve	R-T48L526F_RE_Left_Optic_nerve	224.002	Yes	DL6-4-24-3_R-T48L526F_OCT_Image_RE_Line-2024-04-09-09-15-50	/local_home/local_scratch/ashirini/projects/dyer/Danielle/OCT_batch10_Aug19_2025/output/PipelineProcessed/OCT_crops_segmented/DL6-4-24-3_R-T48L526F_OCT_Image_RE_Line-2024-04-09-09-15-50_768.tif	R-T48L526F	RE	DL6-4-24-3	AMD	Tsc	F	medium	12	F	none	low	Medium_Patterns	severe_onl_degeneration	high	Nasal	right	Left	Optic_nerve	0	-224	-224	-1	0	even_degeneration	no_focal_abarant structure	retinal degeneration
DL6-6-24-3_R-T76L531F_OCT_Image_RE_Line-2024-05-13-10-25-21_256	0.295805	0.606214	0.0909091	0	0	0	0	0	0.10392	0.0785889	0.157493	0.0531937	272	Yes	R-T76L531F_RE	Right_Optic_nerve	Temporal_Optic_nerve	R-T76L531F_RE_Right_Optic_nerve	275.089	Yes	DL6-6-24-3_R-T76L531F_OCT_Image_RE_Line-2024-05-13-10-25-21	/local_home/local_scratch/ashirini/projects/dyer/Danielle/OCT_batch10_Aug19_2025/output/PipelineProcessed/OCT_crops_segmented/DL6-6-24-3_R-T76L531F_OCT_Image_RE_Line-2024-05-13-10-25-21_256.tif	R-T76L531F	RE	DL6-6-24-3	AMD	Tsc	F	medium	12	F	none	low	Medium_Patterns	severe_onl_degeneration	high	Temporal	left	Right	Optic_nerve	0	275	275	7	0	even_degeneration	no_focal_abarant structure	retinal degeneration
DL6-19-22-3_D-TxL1452F_OCT_Image_RE_Line-2022-08-23-10-23-45_512	0.295805	0.57994	0.0909091	0	0	0	0	0	0.102052	0.133173	0.0925413	0.0243577	273	Yes	D-TxL1452F_RE	Center_Superior	Center_Superior	D-TxL1452F_RE_Center_Superior	197.449	Yes	DL6-19-22-3_D-TxL1452F_OCT_Image_RE_Line-2022-08-23-10-23-45	/local_home/local_scratch/ashirini/projects/dyer/Danielle/OCT_batch10_Aug19_2025/output/PipelineProcessed/OCT_crops_segmented/DL6-19-22-3_D-TxL1452F_OCT_Image_RE_Line-2022-08-23-10-23-45_512.tif	D-TxL1452F	RE	DL6-19-22-3	LCA	Rpe65	M	medium	12	F	none	low	small_speckles	severe_onl_degeneration_mid_RPE_degneeration	high	Center	center	Center	Superior	0	-69	-69	185	129	even_degeneration	no_focal_abarant structure	retinal degeneration
DL6-26-22-3_D-T68L1415E_OCT_Image_LE_Line-2022-12-13-08-43-44_256	0.228782	0.588095	0.0909091	0	0	0	0	0	0.123647	0.123329	0.105669	0.0285143	274	Yes	D-T68L1415E_LE	Right_Optic_nerve	Nasal_Optic_nerve	D-T68L1415E_LE_Right_Optic_nerve	276.031	Yes	DL6-26-22-3_D-T68L1415E_OCT_Image_LE_Line-2022-12-13-08-43-44	/local_home/local_scratch/ashirini/projects/dyer/Danielle/OCT_batch10_Aug19_2025/output/PipelineProcessed/OCT_crops_segmented/DL6-26-22-3_D-T68L1415E_OCT_Image_LE_Line-2022-12-13-08-43-44_256.tif	D-T68L1415E	LE	DL6-26-22-3	LCA	Rpe65	F	medium	9	E	none	low	small_speckles	severe_onl_degeneration_mid_RPE_degneeration	high	Nasal	left	Right	Optic_nerve	0	272	-272	-47	0	even_degeneration	no_focal_abarant structure	retinal degeneration
DL6-12-23-3_R-T46ExE_OCT_Image_LE_Line-2023-11-02-11-54-59_768	0.295805	0.601449	0.181818	0	0	0	0	0	0.188181	0.187757	0.133283	0.0994071	275	Yes	R-T46ExE_LE	Left_Superior	Temporal_Superior	R-T46ExE_LE_Left_Superior	383.021	Yes	DL6-12-23-3_R-T46ExE_OCT_Image_LE_Line-2023-11-02-11-54-59	/local_home/local_scratch/ashirini/projects/dyer/Danielle/OCT_batch10_Aug19_2025/output/PipelineProcessed/OCT_crops_segmented/DL6-12-23-3_R-T46ExE_OCT_Image_LE_Line-2023-11-02-11-54-59_768.tif	R-T46ExE	LE	DL6-12-23-3	AMD	Tsc	F	medium	9	E	none	low	Medium_Patterns	severe_onl_degeneration	high	Temporal	right	Left	Superior	2176	-319	319	212	157	even_degeneration	no_focal_abarant structure	retinal degeneration
DL6-19-22-3_D-T45R1464E_OCT_Image_LE_Line-2022-08-24-16-20-39_512	0.224852	0.609018	0.181818	0	0	0	0	0	0.11758	0.139718	0.140397	0.0994071	276	Yes	D-T45R1464E_LE	Center_Superior	Center_Superior	D-T45R1464E_LE_Center_Superior	257.187	Yes	DL6-19-22-3_D-T45R1464E_OCT_Image_LE_Line-2022-08-24-16-20-39	/local_home/local_scratch/ashirini/projects/dyer/Danielle/OCT_batch10_Aug19_2025/output/PipelineProcessed/OCT_crops_segmented/DL6-19-22-3_D-T45R1464E_OCT_Image_LE_Line-2022-08-24-16-20-39_512.tif	D-T45R1464E	LE	DL6-19-22-3	LCA	Rpe65	M	medium	9	E	none	low	small_speckles	severe_onl_degeneration_mid_RPE_degneeration	high	Center	center	Center	Superior	0	-119	119	228	164	even_degeneration	no_focal_abarant structure	retinal degeneration
DL6-15-22-3_G-T78L1301F_OCT_Image_RE_Line-2022-06-28-08-42-32_768	0.43771	0.701595	0.181818	0	0	0	0	0.2	0.082133	0.122363	0.0859718	0.0243577	277	Yes	G-T78L1301F_RE	Left_Inferior	Nasal_Inferior	G-T78L1301F_RE_Left_Inferior	390.217	Yes	DL6-15-22-3_G-T78L1301F_OCT_Image_RE_Line-2022-06-28-08-42-32	/local_home/local_scratch/ashirini/projects/dyer/Danielle/OCT_batch10_Aug19_2025/output/PipelineProcessed/OCT_crops_segmented/DL6-15-22-3_G-T78L1301F_OCT_Image_RE_Line-2022-06-28-08-42-32_768.tif	G-T78L1301F	RE	DL6-15-22-3	DR	Ins2-Akita_F	F	slow	12	F	none	low	unknown	none	high	Nasal	right	Left	Inferior	0	-310	-310	-237	172	no_low_degeneration	no_focal_abarant structure	retinal degeneration
DL6-8-24-3_R-T10R537F_OCT_Image_RE_Line-2024-07-24-15-43-10_512	0.366758	0.690947	0.181818	0	0	0	0	0.2	0.124196	0.133173	0.105699	0.0243577	278	Yes	R-T10R537F_RE	Center_Superior	Center_Superior	R-T10R537F_RE_Center_Superior	204.022	Yes	DL6-8-24-3_R-T10R537F_OCT_Image_RE_Line-2024-07-24-15-43-10	/local_home/local_scratch/ashirini/projects/dyer/Danielle/OCT_batch10_Aug19_2025/output/PipelineProcessed/OCT_crops_segmented/DL6-8-24-3_R-T10R537F_OCT_Image_RE_Line-2024-07-24-15-43-10_512.tif	R-T10R537F	RE	DL6-8-24-3	AMD	Tsc	F	medium	12	F	none	low	Medium_Patterns	severe_onl_degeneration	high	Center	center	Center	Superior	0	-60	-60	195	139	even_degeneration	no_focal_abarant structure	retinal degeneration
DL6-8-24-3_R-T98R535F_OCT_Image_RE_Line-2024-07-24-15-16-40_512	0.379553	0.689911	0.181818	0	0	0	0	0.2	0.133366	0.133173	0.0692225	0.0378921	279	Yes	R-T98R535F_RE	Center_Superior	Center_Superior	R-T98R535F_RE_Center_Superior	261.084	Yes	DL6-8-24-3_R-T98R535F_OCT_Image_RE_Line-2024-07-24-15-16-40	/local_home/local_scratch/ashirini/projects/dyer/Danielle/OCT_batch10_Aug19_2025/output/PipelineProcessed/OCT_crops_segmented/DL6-8-24-3_R-T98R535F_OCT_Image_RE_Line-2024-07-24-15-16-40_512.tif	R-T98R535F	RE	DL6-8-24-3	AMD	Tsc	F	medium	12	F	none	low	Medium_Patterns	severe_onl_degeneration	high	Center	center	Center	Superior	0	46	46	257	201	even_degeneration	no_focal_abarant structure	retinal degeneration
DL6-20-22-3_L-TxL4957C_OCT_Image_RE_Line-2022-09-19-09-43-46_256	0.43771	0.767511	0.181818	0	0	0	0	0.2	0.0854621	0.0972383	0.110315	0.0994071	280	Yes	L-TxL4957C_RE	Right_Superior	Temporal_Superior	L-TxL4957C_RE_Right_Superior	232.2	Yes	DL6-20-22-3_L-TxL4957C_OCT_Image_RE_Line-2022-09-19-09-43-46	/local_home/local_scratch/ashirini/projects/dyer/Danielle/OCT_batch10_Aug19_2025/output/PipelineProcessed/OCT_crops_segmented/DL6-20-22-3_L-TxL4957C_OCT_Image_RE_Line-2022-09-19-09-43-46_256.tif	L-TxL4957C	RE	DL6-20-22-3	Control	C57BL6J	M	none	3	C	none	low	unknown	none	high	Temporal	left	Right	Superior	0	139	139	186	128	no_low_degeneration	no_focal_abarant structure	retinal degeneration
DL6-4-23-3_G-T58ExE_OCT_Image_RE_Line-2023-03-28-08-51-01_768	0.43771	0.679736	0.181818	0	0	0	0	0.2	0.116566	0.0972383	0.107687	0.0994071	281	Yes	G-T58ExE_RE	Left_Superior	Nasal_Superior	G-T58ExE_RE_Left_Superior	248.652	Yes	DL6-4-23-3_G-T58ExE_OCT_Image_RE_Line-2023-03-28-08-51-01	/local_home/local_scratch/ashirini/projects/dyer/Danielle/OCT_batch10_Aug19_2025/output/PipelineProcessed/OCT_crops_segmented/DL6-4-23-3_G-T58ExE_OCT_Image_RE_Line-2023-03-28-08-51-01_768.tif	G-T58ExE	RE	DL6-4-23-3	DR	Ins2-Akita_F	F	slow	9	E	none	low	unknown	none	high	Nasal	right	Left	Superior	0	-158	-158	192	132	no_low_degeneration	no_focal_abarant structure	retinal degeneration
DL6-7-23-3_G-T91ExE_OCT_Image_RE_Line-2023-05-30-15-45-23_512	0.295805	0.735668	0.0909091	0	0	0	0	0.2	0.0201094	0.024005	0.101401	0.0994071	282	Yes	G-T91ExE_RE	Center_Inferior	Center_Inferior	G-T91ExE_RE_Center_Inferior	272.635	Yes	DL6-7-23-3_G-T91ExE_OCT_Image_RE_Line-2023-05-30-15-45-23	/local_home/local_scratch/ashirini/projects/dyer/Danielle/OCT_batch10_Aug19_2025/output/PipelineProcessed/OCT_crops_segmented/DL6-7-23-3_G-T91ExE_OCT_Image_RE_Line-2023-05-30-15-45-23_512.tif	G-T91ExE	RE	DL6-7-23-3	DR	Ins2-Akita_M	M	slow	9	E	none	high	unknown	mid_multi-layer_degeneration	high	Center	center	Center	Inferior	0	-91	-91	-257	194	even_degeneration	no_focal_abarant structure	retinal degeneration
DL6-2-23-3_G-T71R378D_OCT_Image_RE_Line-2023-01-26-09-19-31_768	0.366758	0.767939	0.0909091	0	0	0	0	0.1	0.0712549	0.0977419	0.112913	0.0994071	283	Yes	G-T71R378D_RE	Left_Inferior	Nasal_Inferior	G-T71R378D_RE_Left_Inferior	369.229	Yes	DL6-2-23-3_G-T71R378D_OCT_Image_RE_Line-2023-01-26-09-19-31	/local_home/local_scratch/ashirini/projects/dyer/Danielle/OCT_batch10_Aug19_2025/output/PipelineProcessed/OCT_crops_segmented/DL6-2-23-3_G-T71R378D_OCT_Image_RE_Line-2023-01-26-09-19-31_768.tif	G-T71R378D	RE	DL6-2-23-3	DR	Ins2-Akita_M	M	slow	6	D	none	high	unknown	mid_multi-layer_degeneration	high	Nasal	right	Left	Inferior	0	-303	-303	-211	157	no_low_degeneration	no_focal_abarant structure	retinal degeneration
DL6-8-24-3_R-T10R537F_OCT_Image_LE_Line-2024-07-24-15-36-56_768	0.295805	0.729435	0.0909091	0	0	0	0	0.1	0.057133	0.0785889	0.111728	0.0994071	284	Yes	R-T10R537F_LE	Left_Optic_nerve	Temporal_Optic_nerve	R-T10R537F_LE_Left_Optic_nerve	316.191	Yes	DL6-8-24-3_R-T10R537F_OCT_Image_LE_Line-2024-07-24-15-36-56	/local_home/local_scratch/ashirini/projects/dyer/Danielle/OCT_batch10_Aug19_2025/output/PipelineProcessed/OCT_crops_segmented/DL6-8-24-3_R-T10R537F_OCT_Image_LE_Line-2024-07-24-15-36-56_768.tif	R-T10R537F	LE	DL6-8-24-3	AMD	Tsc	F	medium	12	F	none	low	Medium_Patterns	severe_onl_degeneration	high	Temporal	right	Left	Optic_nerve	0	-316	316	-11	0	even_degeneration	no_focal_abarant structure	retinal degeneration
DL6-2-23-3_G-T71R378D_OCT_Image_RE_Line-2023-01-26-09-19-31_512	0.366758	0.782963	0.181818	0	0	0	0	0.1	0.0968671	0.0804064	0.102263	0.0994071	285	Yes	G-T71R378D_RE	Center_Inferior	Center_Inferior	G-T71R378D_RE_Center_Inferior	219.094	Yes	DL6-2-23-3_G-T71R378D_OCT_Image_RE_Line-2023-01-26-09-19-31	/local_home/local_scratch/ashirini/projects/dyer/Danielle/OCT_batch10_Aug19_2025/output/PipelineProcessed/OCT_crops_segmented/DL6-2-23-3_G-T71R378D_OCT_Image_RE_Line-2023-01-26-09-19-31_512.tif	G-T71R378D	RE	DL6-2-23-3	DR	Ins2-Akita_M	M	slow	6	D	none	high	unknown	mid_multi-layer_degeneration	high	Center	center	Center	Inferior	0	-59	-59	-211	157	no_low_degeneration	no_focal_abarant structure	retinal degeneration
DL6-23-22-3_D-T4R421C_OCT_Image_LE_Line-2022-10-31-10-06-56_512	0.366758	0.679451	0.181818	0	0	0	0	0.1	0.0755555	0.0785889	0.120594	0.0994071	286	Yes	D-T4R421C_LE	Center_Superior	Center_Superior	D-T4R421C_LE_Center_Superior	170.47	Yes	DL6-23-22-3_D-T4R421C_OCT_Image_LE_Line-2022-10-31-10-06-56	/local_home/local_scratch/ashirini/projects/dyer/Danielle/OCT_batch10_Aug19_2025/output/PipelineProcessed/OCT_crops_segmented/DL6-23-22-3_D-T4R421C_OCT_Image_LE_Line-2022-10-31-10-06-56_512.tif	D-T4R421C	LE	DL6-23-22-3	LCA	Rpe65	F	medium	3	C	none	low	small_speckles	mild_onl_degeneration_mid_RPE_degneeration	high	Center	center	Center	Superior	0	-88	88	146	88	even_degeneration	no_focal_abarant structure	retinal degeneration
DL6-7-23-3_G-T91ExE_OCT_Image_RE_Line-2023-05-30-15-45-23_768	0.295805	0.70659	0.181818	0	0	0	0	0.1	0.0984549	0.0785889	0.154959	0.0994071	287	Yes	G-T91ExE_RE	Left_Inferior	Nasal_Inferior	G-T91ExE_RE_Left_Inferior	422.225	Yes	DL6-7-23-3_G-T91ExE_OCT_Image_RE_Line-2023-05-30-15-45-23	/local_home/local_scratch/ashirini/projects/dyer/Danielle/OCT_batch10_Aug19_2025/output/PipelineProcessed/OCT_crops_segmented/DL6-7-23-3_G-T91ExE_OCT_Image_RE_Line-2023-05-30-15-45-23_768.tif	G-T91ExE	RE	DL6-7-23-3	DR	Ins2-Akita_M	M	slow	9	E	none	high	unknown	mid_multi-layer_degeneration	high	Nasal	right	Left	Inferior	0	-335	-335	-257	194	even_degeneration	no_focal_abarant structure	retinal degeneration
DL6-23-22-3_D-T98L420C_OCT_Image_RE_Line-2022-10-31-11-13-16_256	0.366758	0.66346	0	0	0	0	0	0.2	0.101405	0.133173	0.184309	0.0994071	288	Yes	D-T98L420C_RE	Right_Inferior	Temporal_Inferior	D-T98L420C_RE_Right_Inferior	276.626	Yes	DL6-23-22-3_D-T98L420C_OCT_Image_RE_Line-2022-10-31-11-13-16	/local_home/local_scratch/ashirini/projects/dyer/Danielle/OCT_batch10_Aug19_2025/output/PipelineProcessed/OCT_crops_segmented/DL6-23-22-3_D-T98L420C_OCT_Image_RE_Line-2022-10-31-11-13-16_256.tif	D-T98L420C	RE	DL6-23-22-3	LCA	Rpe65	F	medium	3	C	none	low	small_speckles	mild_onl_degeneration_mid_RPE_degneeration	high	Temporal	left	Right	Inferior	0	219	219	-169	108	no_low_degeneration	no_focal_abarant structure	retinal degeneration
DL6-4-23-3_G-T3ExF_OCT_Image_LE_Line-2023-03-29-13-44-09_256	0.366758	0.695289	0	0	0	0	0	0.2	0.0564914	0.0545553	0.202827	0.174457	289	Yes	G-T3ExF_LE	Right_Inferior	Nasal_Inferior	G-T3ExF_LE_Right_Inferior	361.415	Yes	DL6-4-23-3_G-T3ExF_OCT_Image_LE_Line-2023-03-29-13-44-09	/local_home/local_scratch/ashirini/projects/dyer/Danielle/OCT_batch10_Aug19_2025/output/PipelineProcessed/OCT_crops_segmented/DL6-4-23-3_G-T3ExF_OCT_Image_LE_Line-2023-03-29-13-44-09_256.tif	G-T3ExF	LE	DL6-4-23-3	DR	Ins2-Akita_M	M	slow	12	F	none	high	unknown	mid_multi-layer_degeneration	high	Nasal	left	Right	Inferior	0	261	-261	-250	190	no_low_degeneration	no_focal_abarant structure	retinal degeneration
DL6-22-22-3_D-T32L1401F_OCT_Image_LE_Line-2022-10-17-08-34-20_512	0.43771	0.613535	0	0	0	0	0	0.1	0.058839	0.109168	0.162048	0.174457	290	Yes	D-T32L1401F_LE	Left_Inferior	Temporal_Inferior	D-T32L1401F_LE_Left_Inferior	258.751	Yes	DL6-22-22-3_D-T32L1401F_OCT_Image_LE_Line-2022-10-17-08-34-20	/local_home/local_scratch/ashirini/projects/dyer/Danielle/OCT_batch10_Aug19_2025/output/PipelineProcessed/OCT_crops_segmented/DL6-22-22-3_D-T32L1401F_OCT_Image_LE_Line-2022-10-17-08-34-20_512.tif	D-T32L1401F	LE	DL6-22-22-3	LCA	Rpe65	F	medium	12	F	none	low	small_speckles	severe_onl_degeneration_mid_RPE_degneeration	high	Temporal	center	Left	Inferior	0	-126	126	-226	169	even_degeneration	no_focal_abarant structure	retinal degeneration
DL6-24-22-3_D-T79R472D_OCT_Image_LE_Line-2022-11-15-09-52-43_512	0.43771	0.661122	0	0	0	0	0	0.1	0.077413	0.0785889	0.145626	0.169784	291	Yes	D-T79R472D_LE	Left_Superior	Temporal_Superior	D-T79R472D_LE_Left_Superior	261.599	Yes	DL6-24-22-3_D-T79R472D_OCT_Image_LE_Line-2022-11-15-09-52-43	/local_home/local_scratch/ashirini/projects/dyer/Danielle/OCT_batch10_Aug19_2025/output/PipelineProcessed/OCT_crops_segmented/DL6-24-22-3_D-T79R472D_OCT_Image_LE_Line-2022-11-15-09-52-43_512.tif	D-T79R472D	LE	DL6-24-22-3	LCA	Rpe65	M	medium	6	D	none	low	small_speckles	mild_onl_degeneration_mid_RPE_degneeration	high	Temporal	center	Left	Superior	0	-165	165	203	149	even_degeneration	no_focal_abarant structure	retinal degeneration
DL6-22-22-3_L-TxR1659F_OCT_Image_RE_Line-2022-10-18-09-35-19_256	0.43771	0.682164	0	0	0	0	0	0.1	0.0327022	0.0758665	0.204209	0.0994071	292	Yes	L-TxR1659F_RE	Right_Superior	Temporal_Superior	L-TxR1659F_RE_Right_Superior	277.995	Yes	DL6-22-22-3_L-TxR1659F_OCT_Image_RE_Line-2022-10-18-09-35-19	/local_home/local_scratch/ashirini/projects/dyer/Danielle/OCT_batch10_Aug19_2025/output/PipelineProcessed/OCT_crops_segmented/DL6-22-22-3_L-TxR1659F_OCT_Image_RE_Line-2022-10-18-09-35-19_256.tif	L-TxR1659F	RE	DL6-22-22-3	Control	C57BL6J	F	none	12	F	none	low	unknown	none	high	Temporal	left	Right	Superior	0	216	216	175	110	no_low_degeneration	no_focal_abarant structure	retinal degeneration
DL6-17-22-3_L-TxL674D_OCT_Image_RE_Line-2022-07-27-13-38-52_768	0.43771	0.70934	0	0	0	0	0	0.1	0.0922619	0.0785889	0.156746	0.0994071	293	Yes	L-TxL674D_RE	Left_Optic_nerve	Nasal_Optic_nerve	L-TxL674D_RE_Left_Optic_nerve	317.077	Yes	DL6-17-22-3_L-TxL674D_OCT_Image_RE_Line-2022-07-27-13-38-52	/local_home/local_scratch/ashirini/projects/dyer/Danielle/OCT_batch10_Aug19_2025/output/PipelineProcessed/OCT_crops_segmented/DL6-17-22-3_L-TxL674D_OCT_Image_RE_Line-2022-07-27-13-38-52_768.tif	L-TxL674D	RE	DL6-17-22-3	Control	C57BL6J	F	none	6	D	none	low	unknown	none	high	Nasal	right	Left	Optic_nerve	0	-317	-317	-7	0	no_low_degeneration	no_focal_abarant structure	retinal degeneration
DL6-23-22-3_D-T4R421C_OCT_Image_LE_Line-2022-11-03-13-22-37_512	0.43771	0.672941	0	0	0	0	0	0.1	0.0620137	0.0566596	0.14097	0.0994071	294	Yes	D-T4R421C_LE	Center_Inferior	Center_Inferior	D-T4R421C_LE_Center_Inferior	239.76	Yes	DL6-23-22-3_D-T4R421C_OCT_Image_LE_Line-2022-11-03-13-22-37	/local_home/local_scratch/ashirini/projects/dyer/Danielle/OCT_batch10_Aug19_2025/output/PipelineProcessed/OCT_crops_segmented/DL6-23-22-3_D-T4R421C_OCT_Image_LE_Line-2022-11-03-13-22-37_512.tif	D-T4R421C	LE	DL6-23-22-3	LCA	Rpe65	F	medium	3	C	none	low	small_speckles	mild_onl_degeneration_mid_RPE_degneeration	high	Center	center	Center	Inferior	0	29	-29	-238	177	even_degeneration	no_focal_abarant structure	retinal degeneration
DL6-2-23-3_G-T69L377D_OCT_Image_LE_Line-2023-01-26-08-56-25_512	0.309856	0.762528	0	0	0	0	0	0.1	0.103802	0.0785889	0.0478212	0.0392204	295	Yes	G-T69L377D_LE	Center_Inferior	Center_Inferior	G-T69L377D_LE_Center_Inferior	298.344	Yes	DL6-2-23-3_G-T69L377D_OCT_Image_LE_Line-2023-01-26-08-56-25	/local_home/local_scratch/ashirini/projects/dyer/Danielle/OCT_batch10_Aug19_2025/output/PipelineProcessed/OCT_crops_segmented/DL6-2-23-3_G-T69L377D_OCT_Image_LE_Line-2023-01-26-08-56-25_512.tif	G-T69L377D	LE	DL6-2-23-3	DR	Ins2-Akita_M	M	slow	6	D	none	high	unknown	mid_multi-layer_degeneration	high	Center	center	Center	Inferior	0	-103	103	-280	220	no_low_degeneration	no_focal_abarant structure	retinal degeneration
DL6-15-22-3_G-T80R1304F_OCT_Image_RE_Line-2022-06-28-09-01-30_768	0.43771	0.751381	0	0	0	0	0	0.1	0.114482	0.0911253	0.0764496	0.0243577	296	Yes	G-T80R1304F_RE	Left_Superior	Nasal_Superior	G-T80R1304F_RE_Left_Superior	212.151	Yes	DL6-15-22-3_G-T80R1304F_OCT_Image_RE_Line-2022-06-28-09-01-30	/local_home/local_scratch/ashirini/projects/dyer/Danielle/OCT_batch10_Aug19_2025/output/PipelineProcessed/OCT_crops_segmented/DL6-15-22-3_G-T80R1304F_OCT_Image_RE_Line-2022-06-28-09-01-30_768.tif	G-T80R1304F	RE	DL6-15-22-3	DR	Ins2-Akita_F	F	slow	12	F	none	low	unknown	none	high	Nasal	right	Left	Superior	11610	-148	-148	152	88	no_low_degeneration	no_focal_abarant structure	retinal degeneration
DL6-2-23-3_G-T71R378D_OCT_Image_LE_Line-2023-01-26-09-08-24_512	0.416758	0.755395	0	0	0	0	0	0.1	0.0526309	0.0687453	0.0845038	0.077245	297	Yes	G-T71R378D_LE	Center_Superior	Center_Superior	G-T71R378D_LE_Center_Superior	197.489	Yes	DL6-2-23-3_G-T71R378D_OCT_Image_LE_Line-2023-01-26-09-08-24	/local_home/local_scratch/ashirini/projects/dyer/Danielle/OCT_batch10_Aug19_2025/output/PipelineProcessed/OCT_crops_segmented/DL6-2-23-3_G-T71R378D_OCT_Image_LE_Line-2023-01-26-09-08-24_512.tif	G-T71R378D	LE	DL6-2-23-3	DR	Ins2-Akita_M	M	slow	6	D	none	high	unknown	mid_multi-layer_degeneration	high	Center	center	Center	Superior	0	79	-79	181	119	no_low_degeneration	no_focal_abarant structure	retinal degeneration
DL6-24-22-3_D-T79R472D_OCT_Image_LE_Line-2022-11-15-09-52-10_512	0.366758	0.638414	0	0	0	0	0	0.2	0.102378	0.133173	0.114407	0.02854	298	Yes	D-T79R472D_LE	Left_Inferior	Temporal_Inferior	D-T79R472D_LE_Left_Inferior	258.474	Yes	DL6-24-22-3_D-T79R472D_OCT_Image_LE_Line-2022-11-15-09-52-10	/local_home/local_scratch/ashirini/projects/dyer/Danielle/OCT_batch10_Aug19_2025/output/PipelineProcessed/OCT_crops_segmented/DL6-24-22-3_D-T79R472D_OCT_Image_LE_Line-2022-11-15-09-52-10_512.tif	D-T79R472D	LE	DL6-24-22-3	LCA	Rpe65	M	medium	6	D	none	low	small_speckles	mild_onl_degeneration_mid_RPE_degneeration	high	Temporal	center	Left	Inferior	0	-160	160	-203	148	even_degeneration	no_focal_abarant structure	retinal degeneration
DL6-7-23-3_G-TxL1361E_OCT_Image_RE_Line-2023-05-30-15-15-13_768	0.395263	0.650336	0	0	0	0	0	0.2	0.126114	0.11142	0.0670805	0.0545091	299	Yes	G-TxL1361E_RE	Left_Optic_nerve	Nasal_Optic_nerve	G-TxL1361E_RE_Left_Optic_nerve	301.007	Yes	DL6-7-23-3_G-TxL1361E_OCT_Image_RE_Line-2023-05-30-15-15-13	/local_home/local_scratch/ashirini/projects/dyer/Danielle/OCT_batch10_Aug19_2025/output/PipelineProcessed/OCT_crops_segmented/DL6-7-23-3_G-TxL1361E_OCT_Image_RE_Line-2023-05-30-15-15-13_768.tif	G-TxL1361E	RE	DL6-7-23-3	DR	Ins2-Akita_M	M	slow	9	E	none	high	unknown	mid_multi-layer_degeneration	high	Nasal	right	Left	Optic_nerve	0	-301	-301	2	0	even_degeneration	no_focal_abarant structure	retinal degeneration
DL6-23-22-3_D-T4R421C_OCT_Image_LE_Line-2022-11-03-13-22-37_768	0.395263	0.635925	0	0	0	0	0	0.1	0.106408	0.109139	0.072418	0.0545091	300	Yes	D-T4R421C_LE	Left_Inferior	Temporal_Inferior	D-T4R421C_LE_Left_Inferior	320.732	Yes	DL6-23-22-3_D-T4R421C_OCT_Image_LE_Line-2022-11-03-13-22-37	/local_home/local_scratch/ashirini/projects/dyer/Danielle/OCT_batch10_Aug19_2025/output/PipelineProcessed/OCT_crops_segmented/DL6-23-22-3_D-T4R421C_OCT_Image_LE_Line-2022-11-03-13-22-37_768.tif	D-T4R421C	LE	DL6-23-22-3	LCA	Rpe65	F	medium	3	C	none	low	small_speckles	mild_onl_degeneration_mid_RPE_degneeration	high	Temporal	right	Left	Inferior	0	-215	215	-238	177	even_degeneration	no_focal_abarant structure	retinal degeneration
DL6-19-22-3_D-T43R1463E_OCT_Image_RE_Line-2022-08-24-16-38-41_512	0.366758	0.62757	0	0	0	0	0	0.1	0.0830127	0.130903	0.121652	0.0994071	301	Yes	D-T43R1463E_RE	Left_Superior	Nasal_Superior	D-T43R1463E_RE_Left_Superior	242.033	Yes	DL6-19-22-3_D-T43R1463E_OCT_Image_RE_Line-2022-08-24-16-38-41	/local_home/local_scratch/ashirini/projects/dyer/Danielle/OCT_batch10_Aug19_2025/output/PipelineProcessed/OCT_crops_segmented/DL6-19-22-3_D-T43R1463E_OCT_Image_RE_Line-2022-08-24-16-38-41_512.tif	D-T43R1463E	RE	DL6-19-22-3	LCA	Rpe65	M	medium	9	E	none	low	small_speckles	severe_onl_degeneration_mid_RPE_degneeration	medium	Nasal	center	Left	Superior	0	-164	-164	178	125	even_degeneration	no_focal_abarant structure	retinal degeneration
DL6-6-24-3_R-T15R575F_OCT_Image_RE_Line-2024-05-13-09-24-56_256	0.369976	0.642717	0	0	0	0	0	0.1	0.0889747	0.0785889	0.147759	0.098139	302	Yes	R-T15R575F_RE	Right_Inferior	Temporal_Inferior	R-T15R575F_RE_Right_Inferior	345.962	Yes	DL6-6-24-3_R-T15R575F_OCT_Image_RE_Line-2024-05-13-09-24-56	/local_home/local_scratch/ashirini/projects/dyer/Danielle/OCT_batch10_Aug19_2025/output/PipelineProcessed/OCT_crops_segmented/DL6-6-24-3_R-T15R575F_OCT_Image_RE_Line-2024-05-13-09-24-56_256.tif	R-T15R575F	RE	DL6-6-24-3	AMD	Tsc	M	medium	12	F	none	low	Medium_Patterns	mid_onl_degeneration	high	Temporal	left	Right	Inferior	0	199	199	-283	228	even_degeneration	no_focal_abarant structure	retinal degeneration
DL6-8-24-3_R-T10R537F_OCT_Image_RE_Line-2024-07-24-15-43-10_768	0.366758	0.663882	0	0	0	0	0	0.1	0.0975727	0.0785889	0.132635	0.0994071	303	Yes	R-T10R537F_RE	Left_Superior	Nasal_Superior	R-T10R537F_RE_Left_Superior	361.166	Yes	DL6-8-24-3_R-T10R537F_OCT_Image_RE_Line-2024-07-24-15-43-10	/local_home/local_scratch/ashirini/projects/dyer/Danielle/OCT_batch10_Aug19_2025/output/PipelineProcessed/OCT_crops_segmented/DL6-8-24-3_R-T10R537F_OCT_Image_RE_Line-2024-07-24-15-43-10_768.tif	R-T10R537F	RE	DL6-8-24-3	AMD	Tsc	F	medium	12	F	none	low	Medium_Patterns	severe_onl_degeneration	high	Nasal	right	Left	Superior	0	-304	-304	195	139	even_degeneration	no_focal_abarant structure	retinal degeneration
DL6-23-22-3_D-T4R421C_OCT_Image_LE_Line-2022-11-03-13-22-37_256	0.366758	0.576069	0	0	0	0	0	0.2	0.0634581	0.024005	0.189456	0.0994071	304	Yes	D-T4R421C_LE	Right_Inferior	Nasal_Inferior	D-T4R421C_LE_Right_Inferior	362.178	Yes	DL6-23-22-3_D-T4R421C_OCT_Image_LE_Line-2022-11-03-13-22-37	/local_home/local_scratch/ashirini/projects/dyer/Danielle/OCT_batch10_Aug19_2025/output/PipelineProcessed/OCT_crops_segmented/DL6-23-22-3_D-T4R421C_OCT_Image_LE_Line-2022-11-03-13-22-37_256.tif	D-T4R421C	LE	DL6-23-22-3	LCA	Rpe65	F	medium	3	C	none	low	small_speckles	mild_onl_degeneration_mid_RPE_degneeration	high	Nasal	left	Right	Inferior	0	273	-273	-238	177	even_degeneration	no_focal_abarant structure	retinal degeneration
DL6-24-22-3_D-T82L425D_OCT_Image_RE_Line-2022-11-15-10-25-26_768	0.369976	0.49951	0	0	0	0	0	0.2	0.0734501	0.0869374	0.137027	0.0843334	305	Yes	D-T82L425D_RE	Left_Inferior	Nasal_Inferior	D-T82L425D_RE_Left_Inferior	277.218	Yes	DL6-24-22-3_D-T82L425D_OCT_Image_RE_Line-2022-11-15-10-25-26	/local_home/local_scratch/ashirini/projects/dyer/Danielle/OCT_batch10_Aug19_2025/output/PipelineProcessed/OCT_crops_segmented/DL6-24-22-3_D-T82L425D_OCT_Image_RE_Line-2022-11-15-10-25-26_768.tif	D-T82L425D	RE	DL6-24-22-3	LCA	Rpe65	F	medium	6	D	none	low	small_speckles	mild_onl_degeneration_mid_RPE_degneeration	medium	Nasal	right	Left	Inferior	0	-193	-193	-199	134	even_degeneration	no_focal_abarant structure	retinal degeneration
DL6-4-24-3_R-T34L528F_OCT_Image_RE_Line-2024-04-09-09-29-29_512	0.295805	0.520134	0	0	0	0	0	0.2	0.0637967	0.0785889	0.125352	0.0940735	306	Yes	R-T34L528F_RE	Center_Inferior	Center_Inferior	R-T34L528F_RE_Center_Inferior	162.028	Yes	DL6-4-24-3_R-T34L528F_OCT_Image_RE_Line-2024-04-09-09-29-29	/local_home/local_scratch/ashirini/projects/dyer/Danielle/OCT_batch10_Aug19_2025/output/PipelineProcessed/OCT_crops_segmented/DL6-4-24-3_R-T34L528F_OCT_Image_RE_Line-2024-04-09-09-29-29_512.tif	R-T34L528F	RE	DL6-4-24-3	AMD	Tsc	F	medium	12	F	none	low	Medium_Patterns	severe_onl_degeneration	high	Center	center	Center	Inferior	0	3	3	-162	102	even_degeneration	no_focal_abarant structure	retinal degeneration
DL6-24-22-3_D-T81L471D_OCT_Image_RE_Line-2022-11-16-16-31-51_768	0.295805	0.613575	0	0	0	0	0	0.2	0.0785659	0.126542	0.162026	0.0994071	307	Yes	D-T81L471D_RE	Left_Superior	Nasal_Superior	D-T81L471D_RE_Left_Superior	394.507	Yes	DL6-24-22-3_D-T81L471D_OCT_Image_RE_Line-2022-11-16-16-31-51	/local_home/local_scratch/ashirini/projects/dyer/Danielle/OCT_batch10_Aug19_2025/output/PipelineProcessed/OCT_crops_segmented/DL6-24-22-3_D-T81L471D_OCT_Image_RE_Line-2022-11-16-16-31-51_768.tif	D-T81L471D	RE	DL6-24-22-3	LCA	Rpe65	M	medium	6	D	none	low	small_speckles	mild_onl_degeneration_mid_RPE_degneeration	high	Nasal	right	Left	Superior	0	-356	-356	170	106	even_degeneration	no_focal_abarant structure	retinal degeneration
DL6-4-24-3_R-T87R569F_OCT_Image_RE_Line-2024-04-08-08-51-05_512	0.295805	0.589689	0	0	0	0	0	0.2	0.135745	0.133173	0.122968	0.0994071	308	Yes	R-T87R569F_RE	Left_Inferior	Nasal_Inferior	R-T87R569F_RE_Left_Inferior	252.103	Yes	DL6-4-24-3_R-T87R569F_OCT_Image_RE_Line-2024-04-08-08-51-05	/local_home/local_scratch/ashirini/projects/dyer/Danielle/OCT_batch10_Aug19_2025/output/PipelineProcessed/OCT_crops_segmented/DL6-4-24-3_R-T87R569F_OCT_Image_RE_Line-2024-04-08-08-51-05_512.tif	R-T87R569F	RE	DL6-4-24-3	AMD	Tsc	M	medium	12	F	none	low	Medium_Patterns	severe_onl_degeneration	high	Nasal	center	Left	Inferior	0	-130	-130	-216	158	even_degeneration	no_focal_abarant structure	retinal degeneration
DL6-7-23-3_G-T91ExE_OCT_Image_LE_Line-2023-05-30-15-35-57_256	0.295805	0.584105	0	0	0	0	0	0.2	0.105387	0.100518	0.133526	0.0994071	309	Yes	G-T91ExE_LE	Right_Optic_nerve	Nasal_Optic_nerve	G-T91ExE_LE_Right_Optic_nerve	305.5	Yes	DL6-7-23-3_G-T91ExE_OCT_Image_LE_Line-2023-05-30-15-35-57	/local_home/local_scratch/ashirini/projects/dyer/Danielle/OCT_batch10_Aug19_2025/output/PipelineProcessed/OCT_crops_segmented/DL6-7-23-3_G-T91ExE_OCT_Image_LE_Line-2023-05-30-15-35-57_256.tif	G-T91ExE	LE	DL6-7-23-3	DR	Ins2-Akita_M	M	slow	9	E	none	high	unknown	mid_multi-layer_degeneration	high	Nasal	left	Right	Optic_nerve	0	303	-303	-39	0	even_degeneration	no_focal_abarant structure	retinal degeneration
DL6-19-22-3_D-T43R1463E_OCT_Image_RE_Line-2022-08-24-16-39-23_512	0.295805	0.637141	0	0	0	0	0	0.2	0.126897	0.176947	0.10783	0.0994071	310	Yes	D-T43R1463E_RE	Left_Optic_nerve	Nasal_Optic_nerve	D-T43R1463E_RE_Left_Optic_nerve	181.177	Yes	DL6-19-22-3_D-T43R1463E_OCT_Image_RE_Line-2022-08-24-16-39-23	/local_home/local_scratch/ashirini/projects/dyer/Danielle/OCT_batch10_Aug19_2025/output/PipelineProcessed/OCT_crops_segmented/DL6-19-22-3_D-T43R1463E_OCT_Image_RE_Line-2022-08-24-16-39-23_512.tif	D-T43R1463E	RE	DL6-19-22-3	LCA	Rpe65	M	medium	9	E	none	low	small_speckles	severe_onl_degeneration_mid_RPE_degneeration	medium	Nasal	center	Left	Optic_nerve	0	-181	-181	-8	0	even_degeneration	no_focal_abarant structure	retinal degeneration
DL6-25-22-3_D-T3L1475C_OCT_Image_LE_Line-2022-11-29-10-13-53_768	0.295805	0.603381	0	0	0	0	0	0.2	0.11718	0.161184	0.12618	0.174457	311	Yes	D-T3L1475C_LE	Left_Superior	Temporal_Superior	D-T3L1475C_LE_Left_Superior	396.921	Yes	DL6-25-22-3_D-T3L1475C_OCT_Image_LE_Line-2022-11-29-10-13-53	/local_home/local_scratch/ashirini/projects/dyer/Danielle/OCT_batch10_Aug19_2025/output/PipelineProcessed/OCT_crops_segmented/DL6-25-22-3_D-T3L1475C_OCT_Image_LE_Line-2022-11-29-10-13-53_768.tif	D-T3L1475C	LE	DL6-25-22-3	LCA	Rpe65	M	medium	3	C	none	low	small_speckles	mild_onl_degeneration_mid_RPE_degneeration	high	Temporal	right	Left	Superior	0	-361	361	165	111	even_degeneration	no_focal_abarant structure	retinal degeneration
DL6-24-22-3_D-T84R424D_OCT_Image_LE_Line-2022-11-16-16-48-08_768	0.224852	0.576375	0	0	0	0	0	0.2	0.0741645	0.133173	0.100908	0.0994071	312	Yes	D-T84R424D_LE	Left_Superior	Temporal_Superior	D-T84R424D_LE_Left_Superior	353.624	Yes	DL6-24-22-3_D-T84R424D_OCT_Image_LE_Line-2022-11-16-16-48-08	/local_home/local_scratch/ashirini/projects/dyer/Danielle/OCT_batch10_Aug19_2025/output/PipelineProcessed/OCT_crops_segmented/DL6-24-22-3_D-T84R424D_OCT_Image_LE_Line-2022-11-16-16-48-08_768.tif	D-T84R424D	LE	DL6-24-22-3	LCA	Rpe65	F	medium	6	D	none	low	small_speckles	mild_onl_degeneration_mid_RPE_degneeration	high	Temporal	right	Left	Superior	0	-255	255	245	180	even_degeneration	no_focal_abarant structure	retinal degeneration
DL6-6-24-3_R-T9L572F_OCT_Image_LE_Line-2024-05-13-09-47-07_512	0.224852	0.596663	0	0	0	0	0	0.2	0.0816268	0.0785889	0.118701	0.0750494	313	Yes	R-T9L572F_LE	Center_Inferior	Center_Inferior	R-T9L572F_LE_Center_Inferior	198.323	Yes	DL6-6-24-3_R-T9L572F_OCT_Image_LE_Line-2024-05-13-09-47-07	/local_home/local_scratch/ashirini/projects/dyer/Danielle/OCT_batch10_Aug19_2025/output/PipelineProcessed/OCT_crops_segmented/DL6-6-24-3_R-T9L572F_OCT_Image_LE_Line-2024-05-13-09-47-07_512.tif	R-T9L572F	LE	DL6-6-24-3	AMD	Tsc	M	medium	12	F	none	low	Medium_Patterns	severe_onl_degeneration	high	Center	center	Center	Inferior	0	74	-74	-184	120	even_degeneration	no_focal_abarant structure	retinal degeneration
DL6-2-23-3_G-T71R378D_OCT_Image_LE_Line-2023-01-26-09-09-19_768	0.295805	0.676363	0	0	0	0	0	0.2	0.0686299	0.0785889	0.128931	0.0994071	314	Yes	G-T71R378D_LE	Left_Inferior	Temporal_Inferior	G-T71R378D_LE_Left_Inferior	261.813	Yes	DL6-2-23-3_G-T71R378D_OCT_Image_LE_Line-2023-01-26-09-09-19	/local_home/local_scratch/ashirini/projects/dyer/Danielle/OCT_batch10_Aug19_2025/output/PipelineProcessed/OCT_crops_segmented/DL6-2-23-3_G-T71R378D_OCT_Image_LE_Line-2023-01-26-09-09-19_768.tif	G-T71R378D	LE	DL6-2-23-3	DR	Ins2-Akita_M	M	slow	6	D	none	high	unknown	mid_multi-layer_degeneration	high	Temporal	right	Left	Inferior	0	-155	155	-211	146	no_low_degeneration	no_focal_abarant structure	retinal degeneration
DL6-19-22-3_D-TxR1451F_OCT_Image_LE_Line-2022-08-23-09-51-42_512	0.295805	0.600349	0	0	0	0	0	0.2	0.0714331	0.0785889	0.0708631	0.078385	315	Yes	D-TxR1451F_LE	Center_Superior	Center_Superior	D-TxR1451F_LE_Center_Superior	223.016	Yes	DL6-19-22-3_D-TxR1451F_OCT_Image_LE_Line-2022-08-23-09-51-42	/local_home/local_scratch/ashirini/projects/dyer/Danielle/OCT_batch10_Aug19_2025/output/PipelineProcessed/OCT_crops_segmented/DL6-19-22-3_D-TxR1451F_OCT_Image_LE_Line-2022-08-23-09-51-42_512.tif	D-TxR1451F	LE	DL6-19-22-3	LCA	Rpe65	M	medium	12	F	none	low	small_speckles	severe_onl_degeneration_mid_RPE_degneeration	high	Center	center	Center	Superior	0	110	-110	194	133	even_degeneration	no_focal_abarant structure	retinal degeneration
DL6-7-23-3_G-T91ExE_OCT_Image_RE_Line-2023-05-30-15-43-53_256	0.295805	0.594688	0	0	0	0	0	0.2	0.086123	0.0785889	0.0965047	0.078385	316	Yes	G-T91ExE_RE	Right_Optic_nerve	Temporal_Optic_nerve	G-T91ExE_RE_Right_Optic_nerve	174.568	Yes	DL6-7-23-3_G-T91ExE_OCT_Image_RE_Line-2023-05-30-15-43-53	/local_home/local_scratch/ashirini/projects/dyer/Danielle/OCT_batch10_Aug19_2025/output/PipelineProcessed/OCT_crops_segmented/DL6-7-23-3_G-T91ExE_OCT_Image_RE_Line-2023-05-30-15-43-53_256.tif	G-T91ExE	RE	DL6-7-23-3	DR	Ins2-Akita_M	M	slow	9	E	none	high	unknown	mid_multi-layer_degeneration	high	Temporal	left	Right	Optic_nerve	0	165	165	-57	0	even_degeneration	no_focal_abarant structure	retinal degeneration
DL6-26-22-3_D-T68L1415E_OCT_Image_LE_Line-2022-12-13-08-43-27_512	0.285081	0.629501	0	0	0	0	0	0.2	0.067225	0.0785889	0.0685362	0.088064	317	Yes	D-T68L1415E_LE	Center_Inferior	Center_Inferior	D-T68L1415E_LE_Center_Inferior	238.296	Yes	DL6-26-22-3_D-T68L1415E_OCT_Image_LE_Line-2022-12-13-08-43-27	/local_home/local_scratch/ashirini/projects/dyer/Danielle/OCT_batch10_Aug19_2025/output/PipelineProcessed/OCT_crops_segmented/DL6-26-22-3_D-T68L1415E_OCT_Image_LE_Line-2022-12-13-08-43-27_512.tif	D-T68L1415E	LE	DL6-26-22-3	LCA	Rpe65	F	medium	9	E	none	low	small_speckles	severe_onl_degeneration_mid_RPE_degneeration	high	Center	center	Center	Inferior	0	33	-33	-236	174	even_degeneration	no_focal_abarant structure	retinal degeneration
DL6-6-24-3_R-T9L572F_OCT_Image_RE_Line-2024-05-13-09-51-51_512	0.295805	0.611015	0	0	0	0	0	0.2	0.0667291	0.102719	0.0809681	0.0994071	318	Yes	R-T9L572F_RE	Center_Inferior	Center_Inferior	R-T9L572F_RE_Center_Inferior	430.615	Yes	DL6-6-24-3_R-T9L572F_OCT_Image_RE_Line-2024-05-13-09-51-51	/local_home/local_scratch/ashirini/projects/dyer/Danielle/OCT_batch10_Aug19_2025/output/PipelineProcessed/OCT_crops_segmented/DL6-6-24-3_R-T9L572F_OCT_Image_RE_Line-2024-05-13-09-51-51_512.tif	R-T9L572F	RE	DL6-6-24-3	AMD	Tsc	M	medium	12	F	none	low	Medium_Patterns	severe_onl_degeneration	high	Center	center	Center	Inferior	0	-23	-23	-430	366	even_degeneration	no_focal_abarant structure	retinal degeneration
DL6-25-22-3_D-T3L1475C_OCT_Image_LE_Line-2022-11-29-10-13-25_768	0.327046	0.573053	0	0	0	0	0	0.1	0.0960685	0.0785889	0.127712	0.20129	319	Yes	D-T3L1475C_LE	Left_Inferior	Temporal_Inferior	D-T3L1475C_LE_Left_Inferior	411.175	Yes	DL6-25-22-3_D-T3L1475C_OCT_Image_LE_Line-2022-11-29-10-13-25	/local_home/local_scratch/ashirini/projects/dyer/Danielle/OCT_batch10_Aug19_2025/output/PipelineProcessed/OCT_crops_segmented/DL6-25-22-3_D-T3L1475C_OCT_Image_LE_Line-2022-11-29-10-13-25_768.tif	D-T3L1475C	LE	DL6-25-22-3	LCA	Rpe65	M	medium	3	C	none	low	small_speckles	mild_onl_degeneration_mid_RPE_degneeration	high	Temporal	right	Left	Inferior	0	-348	348	-219	165	even_degeneration	no_focal_abarant structure	retinal degeneration
DL6-19-22-3_D-T43R1463E_OCT_Image_LE_Line-2022-08-23-09-20-06_512	0.295805	0.607407	0	0	0	0	0	0.1	0.117723	0.133173	0.176546	0.0994071	320	Yes	D-T43R1463E_LE	Center_Superior	Center_Superior	D-T43R1463E_LE_Center_Superior	176.238	Yes	DL6-19-22-3_D-T43R1463E_OCT_Image_LE_Line-2022-08-23-09-20-06	/local_home/local_scratch/ashirini/projects/dyer/Danielle/OCT_batch10_Aug19_2025/output/PipelineProcessed/OCT_crops_segmented/DL6-19-22-3_D-T43R1463E_OCT_Image_LE_Line-2022-08-23-09-20-06_512.tif	D-T43R1463E	LE	DL6-19-22-3	LCA	Rpe65	M	medium	9	E	none	low	small_speckles	severe_onl_degeneration_mid_RPE_degneeration	high	Center	center	Center	Superior	0	28	-28	174	110	even_degeneration	no_focal_abarant structure	retinal degeneration
DL6-19-22-3_D-T45R1464E_OCT_Image_RE_Line-2022-08-24-16-10-37_256	0.299344	0.611255	0	0	0	0	0	0.1	0.131917	0.163723	0.174492	0.10315	321	Yes	D-T45R1464E_RE	Right_Inferior	Temporal_Inferior	D-T45R1464E_RE_Right_Inferior	300.707	Yes	DL6-19-22-3_D-T45R1464E_OCT_Image_RE_Line-2022-08-24-16-10-37	/local_home/local_scratch/ashirini/projects/dyer/Danielle/OCT_batch10_Aug19_2025/output/PipelineProcessed/OCT_crops_segmented/DL6-19-22-3_D-T45R1464E_OCT_Image_RE_Line-2022-08-24-16-10-37_256.tif	D-T45R1464E	RE	DL6-19-22-3	LCA	Rpe65	M	medium	9	E	none	low	small_speckles	severe_onl_degeneration_mid_RPE_degneeration	high	Temporal	left	Right	Inferior	0	220	220	-205	147	even_degeneration	no_focal_abarant structure	retinal degeneration
DL6-19-22-3_D-T45R1464E_OCT_Image_LE_Line-2022-08-24-16-28-59_256	0.295805	0.574416	0	0	0	0	0	0.1	0.0843127	0.133173	0.095155	0.0994071	322	Yes	D-T45R1464E_LE	Right_Inferior	Nasal_Inferior	D-T45R1464E_LE_Right_Inferior	329.959	Yes	DL6-19-22-3_D-T45R1464E_OCT_Image_LE_Line-2022-08-24-16-28-59	/local_home/local_scratch/ashirini/projects/dyer/Danielle/OCT_batch10_Aug19_2025/output/PipelineProcessed/OCT_crops_segmented/DL6-19-22-3_D-T45R1464E_OCT_Image_LE_Line-2022-08-24-16-28-59_256.tif	D-T45R1464E	LE	DL6-19-22-3	LCA	Rpe65	M	medium	9	E	none	low	small_speckles	severe_onl_degeneration_mid_RPE_degneeration	high	Nasal	left	Right	Inferior	0	252	-252	-213	153	even_degeneration	no_focal_abarant structure	retinal degeneration
DL6-19-22-3_D-T45R1464E_OCT_Image_RE_Line-2022-08-24-16-09-53_256	0.295805	0.575633	0	0	0	0	0	0.1	0.106675	0.145709	0.124227	0.0994071	323	Yes	D-T45R1464E_RE	Right_Superior	Temporal_Superior	D-T45R1464E_RE_Right_Superior	325.627	Yes	DL6-19-22-3_D-T45R1464E_OCT_Image_RE_Line-2022-08-24-16-09-53	/local_home/local_scratch/ashirini/projects/dyer/Danielle/OCT_batch10_Aug19_2025/output/PipelineProcessed/OCT_crops_segmented/DL6-19-22-3_D-T45R1464E_OCT_Image_RE_Line-2022-08-24-16-09-53_256.tif	D-T45R1464E	RE	DL6-19-22-3	LCA	Rpe65	M	medium	9	E	none	low	small_speckles	severe_onl_degeneration_mid_RPE_degneeration	high	Temporal	left	Right	Superior	2898	263	263	192	136	even_degeneration	no_focal_abarant structure	retinal degeneration
DL6-24-22-3_D-T81L471D_OCT_Image_LE_Line-2022-11-16-16-24-44_512	0.295805	0.644593	0	0	0	0	0	0.1	0.103348	0.133173	0.116356	0.0994071	324	Yes	D-T81L471D_LE	Center_Inferior	Center_Inferior	D-T81L471D_LE_Center_Inferior	251.372	Yes	DL6-24-22-3_D-T81L471D_OCT_Image_LE_Line-2022-11-16-16-24-44	/local_home/local_scratch/ashirini/projects/dyer/Danielle/OCT_batch10_Aug19_2025/output/PipelineProcessed/OCT_crops_segmented/DL6-24-22-3_D-T81L471D_OCT_Image_LE_Line-2022-11-16-16-24-44_512.tif	D-T81L471D	LE	DL6-24-22-3	LCA	Rpe65	M	medium	6	D	none	low	small_speckles	mild_onl_degeneration_mid_RPE_degneeration	high	Center	center	Center	Inferior	0	-68	68	-242	182	even_degeneration	no_focal_abarant structure	retinal degeneration
DL6-6-24-3_R-T76L531F_OCT_Image_RE_Line-2024-05-13-10-26-41_768	0.295805	0.628212	0	0	0	0	0	0.1	0.053919	0.0947076	0.118377	0.0940735	325	Yes	R-T76L531F_RE	Left_Inferior	Nasal_Inferior	R-T76L531F_RE_Left_Inferior	261.222	Yes	DL6-6-24-3_R-T76L531F_OCT_Image_RE_Line-2024-05-13-10-26-41	/local_home/local_scratch/ashirini/projects/dyer/Danielle/OCT_batch10_Aug19_2025/output/PipelineProcessed/OCT_crops_segmented/DL6-6-24-3_R-T76L531F_OCT_Image_RE_Line-2024-05-13-10-26-41_768.tif	R-T76L531F	RE	DL6-6-24-3	AMD	Tsc	F	medium	12	F	none	low	Medium_Patterns	severe_onl_degeneration	high	Nasal	right	Left	Inferior	0	-211	-211	-154	87	even_degeneration	no_focal_abarant structure	retinal degeneration
DL6-8-24-3_R-T10R537F_OCT_Image_RE_Line-2024-07-24-15-42-53_256	0.295805	0.624348	0	0	0	0	0	0.1	0.0795032	0.108697	0.0925838	0.0531937	326	Yes	R-T10R537F_RE	Right_Optic_nerve	Temporal_Optic_nerve	R-T10R537F_RE_Right_Optic_nerve	191.128	Yes	DL6-8-24-3_R-T10R537F_OCT_Image_RE_Line-2024-07-24-15-42-53	/local_home/local_scratch/ashirini/projects/dyer/Danielle/OCT_batch10_Aug19_2025/output/PipelineProcessed/OCT_crops_segmented/DL6-8-24-3_R-T10R537F_OCT_Image_RE_Line-2024-07-24-15-42-53_256.tif	R-T10R537F	RE	DL6-8-24-3	AMD	Tsc	F	medium	12	F	none	low	Medium_Patterns	severe_onl_degeneration	high	Temporal	left	Right	Optic_nerve	0	191	191	-7	0	even_degeneration	no_focal_abarant structure	retinal degeneration
DL6-2-23-3_G-T71R378D_OCT_Image_LE_Line-2023-01-26-09-08-54_256	0.24043	0.630201	0	0	0	0	0	0	0.156808	0.171864	0.0509148	0.0408344	327	Yes	G-T71R378D_LE	Right_Optic_nerve	Nasal_Optic_nerve	G-T71R378D_LE_Right_Optic_nerve	326.3	Yes	DL6-2-23-3_G-T71R378D_OCT_Image_LE_Line-2023-01-26-09-08-54	/local_home/local_scratch/ashirini/projects/dyer/Danielle/OCT_batch10_Aug19_2025/output/PipelineProcessed/OCT_crops_segmented/DL6-2-23-3_G-T71R378D_OCT_Image_LE_Line-2023-01-26-09-08-54_256.tif	G-T71R378D	LE	DL6-2-23-3	DR	Ins2-Akita_M	M	slow	6	D	none	high	unknown	mid_multi-layer_degeneration	high	Nasal	left	Right	Optic_nerve	0	326	-326	-14	0	no_low_degeneration	no_focal_abarant structure	retinal degeneration
DL6-6-24-3_R-T35L576F_OCT_Image_LE_Line-2024-05-13-09-13-02_256	0.295805	0.697308	0	0	0	0	0	0	0.190827	0.140419	0.0604713	0.0243577	328	Yes	R-T35L576F_LE	Center_Inferior	Center_Inferior	R-T35L576F_LE_Center_Inferior	264.94	Yes	DL6-6-24-3_R-T35L576F_OCT_Image_LE_Line-2024-05-13-09-13-02	/local_home/local_scratch/ashirini/projects/dyer/Danielle/OCT_batch10_Aug19_2025/output/PipelineProcessed/OCT_crops_segmented/DL6-6-24-3_R-T35L576F_OCT_Image_LE_Line-2024-05-13-09-13-02_256.tif	R-T35L576F	LE	DL6-6-24-3	AMD	Tsc	M	medium	12	F	none	low	Medium_Patterns	severe_onl_degeneration	high	Center	left	Center	Inferior	0	32	-32	-263	204	even_degeneration	no_focal_abarant structure	retinal degeneration
DL6-23-22-3_D-T98L420C_OCT_Image_LE_Line-2022-10-31-11-08-02_256	0.366758	0.636102	0	0	0	0	0	0	0.0776536	0.0677792	0.0880658	0.0994071	329	Yes	D-T98L420C_LE	Right_Inferior	Nasal_Inferior	D-T98L420C_LE_Right_Inferior	352.241	Yes	DL6-23-22-3_D-T98L420C_OCT_Image_LE_Line-2022-10-31-11-08-02	/local_home/local_scratch/ashirini/projects/dyer/Danielle/OCT_batch10_Aug19_2025/output/PipelineProcessed/OCT_crops_segmented/DL6-23-22-3_D-T98L420C_OCT_Image_LE_Line-2022-10-31-11-08-02_256.tif	D-T98L420C	LE	DL6-23-22-3	LCA	Rpe65	F	medium	3	C	none	low	small_speckles	mild_onl_degeneration_mid_RPE_degneeration	high	Nasal	left	Right	Inferior	0	255	-255	-243	180	even_degeneration	no_focal_abarant structure	retinal degeneration
DL6-7-23-3_G-TxL1361E_OCT_Image_LE_Line-2023-05-30-15-31-17_256	0.366758	0.675218	0	0	0	0	0	0	0.118145	0.0987477	0.105464	0.0994071	330	Yes	G-TxL1361E_LE	Right_Optic_nerve	Nasal_Optic_nerve	G-TxL1361E_LE_Right_Optic_nerve	244.266	Yes	DL6-7-23-3_G-TxL1361E_OCT_Image_LE_Line-2023-05-30-15-31-17	/local_home/local_scratch/ashirini/projects/dyer/Danielle/OCT_batch10_Aug19_2025/output/PipelineProcessed/OCT_crops_segmented/DL6-7-23-3_G-TxL1361E_OCT_Image_LE_Line-2023-05-30-15-31-17_256.tif	G-TxL1361E	LE	DL6-7-23-3	DR	Ins2-Akita_M	M	slow	9	E	none	high	unknown	mid_multi-layer_degeneration	high	Nasal	left	Right	Optic_nerve	0	229	-229	-85	26	even_degeneration	no_focal_abarant structure	retinal degeneration
DL6-24-22-3_D-T84R424D_OCT_Image_RE_Line-2022-11-16-16-42-37_768	0.366758	0.622926	0	0	0	0	0	0	0.0686228	0.10523	0.0775219	0.02854	331	Yes	D-T84R424D_RE	Left_Inferior	Nasal_Inferior	D-T84R424D_RE_Left_Inferior	350.715	Yes	DL6-24-22-3_D-T84R424D_OCT_Image_RE_Line-2022-11-16-16-42-37	/local_home/local_scratch/ashirini/projects/dyer/Danielle/OCT_batch10_Aug19_2025/output/PipelineProcessed/OCT_crops_segmented/DL6-24-22-3_D-T84R424D_OCT_Image_RE_Line-2022-11-16-16-42-37_768.tif	D-T84R424D	RE	DL6-24-22-3	LCA	Rpe65	F	medium	6	D	none	low	small_speckles	mild_onl_degeneration_mid_RPE_degneeration	high	Nasal	right	Left	Inferior	0	-301	-301	-180	126	even_degeneration	no_focal_abarant structure	retinal degeneration
DL6-8-24-3_R-T10R537F_OCT_Image_RE_Line-2024-07-24-15-42-53_768	0.366758	0.691953	0	0	0	0	0	0	0.0757578	0.0431579	0.112484	0.02854	332	Yes	R-T10R537F_RE	Left_Optic_nerve	Nasal_Optic_nerve	R-T10R537F_RE_Left_Optic_nerve	297.082	Yes	DL6-8-24-3_R-T10R537F_OCT_Image_RE_Line-2024-07-24-15-42-53	/local_home/local_scratch/ashirini/projects/dyer/Danielle/OCT_batch10_Aug19_2025/output/PipelineProcessed/OCT_crops_segmented/DL6-8-24-3_R-T10R537F_OCT_Image_RE_Line-2024-07-24-15-42-53_768.tif	R-T10R537F	RE	DL6-8-24-3	AMD	Tsc	F	medium	12	F	none	low	Medium_Patterns	severe_onl_degeneration	high	Nasal	right	Left	Optic_nerve	0	-297	-297	-7	0	even_degeneration	no_focal_abarant structure	retinal degeneration
DL6-2-23-3_G-T71R378D_OCT_Image_RE_Line-2023-01-26-09-20-16_768	0.259394	0.71593	0	0	0	0	0	0	0.056642	0.0785889	0.120983	0.0608942	333	Yes	G-T71R378D_RE	Left_Superior	Nasal_Superior	G-T71R378D_RE_Left_Superior	357.022	Yes	DL6-2-23-3_G-T71R378D_OCT_Image_RE_Line-2023-01-26-09-20-16	/local_home/local_scratch/ashirini/projects/dyer/Danielle/OCT_batch10_Aug19_2025/output/PipelineProcessed/OCT_crops_segmented/DL6-2-23-3_G-T71R378D_OCT_Image_RE_Line-2023-01-26-09-20-16_768.tif	G-T71R378D	RE	DL6-2-23-3	DR	Ins2-Akita_M	M	slow	6	D	none	high	unknown	mid_multi-layer_degeneration	high	Nasal	right	Left	Superior	0	-301	-301	192	136	no_low_degeneration	no_focal_abarant structure	retinal degeneration
DL6-2-23-3_G-T69L377D_OCT_Image_LE_Line-2023-01-26-08-55-54_768	0.295805	0.719183	0	0	0	0	0	0	0.125296	0.141423	0.105856	0.0940735	334	Yes	G-T69L377D_LE	Left_Optic_nerve	Temporal_Optic_nerve	G-T69L377D_LE_Left_Optic_nerve	352.619	Yes	DL6-2-23-3_G-T69L377D_OCT_Image_LE_Line-2023-01-26-08-55-54	/local_home/local_scratch/ashirini/projects/dyer/Danielle/OCT_batch10_Aug19_2025/output/PipelineProcessed/OCT_crops_segmented/DL6-2-23-3_G-T69L377D_OCT_Image_LE_Line-2023-01-26-08-55-54_768.tif	G-T69L377D	LE	DL6-2-23-3	DR	Ins2-Akita_M	M	slow	6	D	none	high	unknown	mid_multi-layer_degeneration	high	Temporal	right	Left	Optic_nerve	0	-346	346	-68	5	no_low_degeneration	no_focal_abarant structure	retinal degeneration
DL6-7-23-3_G-T91ExE_OCT_Image_RE_Line-2023-05-30-15-43-53_768	0.295805	0.734352	0	0	0	0	0	0	0.0947192	0.087624	0.0573301	0.0994071	335	Yes	G-T91ExE_RE	Left_Optic_nerve	Nasal_Optic_nerve	G-T91ExE_RE_Left_Optic_nerve	327.991	Yes	DL6-7-23-3_G-T91ExE_OCT_Image_RE_Line-2023-05-30-15-43-53	/local_home/local_scratch/ashirini/projects/dyer/Danielle/OCT_batch10_Aug19_2025/output/PipelineProcessed/OCT_crops_segmented/DL6-7-23-3_G-T91ExE_OCT_Image_RE_Line-2023-05-30-15-43-53_768.tif	G-T91ExE	RE	DL6-7-23-3	DR	Ins2-Akita_M	M	slow	9	E	none	high	unknown	mid_multi-layer_degeneration	high	Nasal	right	Left	Optic_nerve	0	-323	-323	-57	0	even_degeneration	no_focal_abarant structure	retinal degeneration
DL6-24-22-3_D-T84R424D_OCT_Image_RE_Line-2022-11-16-16-41-04_768	0.295805	0.609799	0	0	0	0	0	0	0.122506	0.133173	0.0862654	0.0994071	336	Yes	D-T84R424D_RE	Left_Superior	Nasal_Superior	D-T84R424D_RE_Left_Superior	403.764	Yes	DL6-24-22-3_D-T84R424D_OCT_Image_RE_Line-2022-11-16-16-41-04	/local_home/local_scratch/ashirini/projects/dyer/Danielle/OCT_batch10_Aug19_2025/output/PipelineProcessed/OCT_crops_segmented/DL6-24-22-3_D-T84R424D_OCT_Image_RE_Line-2022-11-16-16-41-04_768.tif	D-T84R424D	RE	DL6-24-22-3	LCA	Rpe65	F	medium	6	D	none	low	small_speckles	mild_onl_degeneration_mid_RPE_degneeration	high	Nasal	right	Left	Superior	0	-353	-353	196	140	even_degeneration	no_focal_abarant structure	retinal degeneration
DL6-4-24-3_R-T44R25F_OCT_Image_RE_Line-2024-04-09-09-05-26_768	0.299344	0.61508	0	0	0	0	0	0	0.112871	0.133173	0.135169	0.0281008	337	Yes	R-T44R25F_RE	Left_Inferior	Nasal_Inferior	R-T44R25F_RE_Left_Inferior	343.21	Yes	DL6-4-24-3_R-T44R25F_OCT_Image_RE_Line-2024-04-09-09-05-26	/local_home/local_scratch/ashirini/projects/dyer/Danielle/OCT_batch10_Aug19_2025/output/PipelineProcessed/OCT_crops_segmented/DL6-4-24-3_R-T44R25F_OCT_Image_RE_Line-2024-04-09-09-05-26_768.tif	R-T44R25F	RE	DL6-4-24-3	AMD	Tsc	F	medium	12	F	none	low	Medium_Patterns	severe_onl_degeneration	high	Nasal	right	Left	Inferior	0	-273	-273	-208	142	even_degeneration	no_focal_abarant structure	retinal degeneration
DL6-24-22-3_D-T34L1404F_OCT_Image_LE_Line-2022-11-16-17-01-15_768	0.285081	0.523321	0	0	0	0	0	0	0.0985694	0.0785889	0.0877451	0.088064	338	Yes	D-T34L1404F_LE	Left_Inferior	Temporal_Inferior	D-T34L1404F_LE_Left_Inferior	428.445	Yes	DL6-24-22-3_D-T34L1404F_OCT_Image_LE_Line-2022-11-16-17-01-15	/local_home/local_scratch/ashirini/projects/dyer/Danielle/OCT_batch10_Aug19_2025/output/PipelineProcessed/OCT_crops_segmented/DL6-24-22-3_D-T34L1404F_OCT_Image_LE_Line-2022-11-16-17-01-15_768.tif	D-T34L1404F	LE	DL6-24-22-3	LCA	Rpe65	F	medium	12	F	none	low	small_speckles	severe_onl_degeneration_mid_RPE_degneeration	high	Temporal	right	Left	Inferior	0	-339	339	-262	202	even_degeneration	no_focal_abarant structure	retinal degeneration
DL6-24-22-3_D-T81L471D_OCT_Image_LE_Line-2022-11-16-16-23-57_768	0.309856	0.529356	0	0	0	0	0	0	0.0958956	0.133173	0.0994125	0.11427	339	Yes	D-T81L471D_LE	Left_Optic_nerve	Temporal_Optic_nerve	D-T81L471D_LE_Left_Optic_nerve	334.073	Yes	DL6-24-22-3_D-T81L471D_OCT_Image_LE_Line-2022-11-16-16-23-57	/local_home/local_scratch/ashirini/projects/dyer/Danielle/OCT_batch10_Aug19_2025/output/PipelineProcessed/OCT_crops_segmented/DL6-24-22-3_D-T81L471D_OCT_Image_LE_Line-2022-11-16-16-23-57_768.tif	D-T81L471D	LE	DL6-24-22-3	LCA	Rpe65	M	medium	6	D	none	low	small_speckles	mild_onl_degeneration_mid_RPE_degneeration	high	Temporal	right	Left	Optic_nerve	0	-329	329	-58	1	even_degeneration	no_focal_abarant structure	retinal degeneration
DL6-26-22-3_D-T66R1414E_OCT_Image_LE_Line-2022-12-14-11-02-02_256	0.366758	0.563768	0	0	0	0	0	0	0.104012	0.133173	0.0732579	0.0994071	340	Yes	D-T66R1414E_LE	Right_Inferior	Nasal_Inferior	D-T66R1414E_LE_Right_Inferior	301.219	Yes	DL6-26-22-3_D-T66R1414E_OCT_Image_LE_Line-2022-12-14-11-02-02	/local_home/local_scratch/ashirini/projects/dyer/Danielle/OCT_batch10_Aug19_2025/output/PipelineProcessed/OCT_crops_segmented/DL6-26-22-3_D-T66R1414E_OCT_Image_LE_Line-2022-12-14-11-02-02_256.tif	D-T66R1414E	LE	DL6-26-22-3	LCA	Rpe65	F	medium	9	E	none	low	small_speckles	severe_onl_degeneration_mid_RPE_degneeration	high	Nasal	left	Right	Inferior	0	178	-178	-243	186	even_degeneration	no_focal_abarant structure	retinal degeneration
DL6-15-22-3_G-T95R1351F_OCT_Image_LE_Line-2022-06-29-14-56-03_768	0.350462	0.58699	0	0	0	0	0	0	0.0769339	0.0785889	0.120443	0.0821705	341	Yes	G-T95R1351F_LE	Left_Inferior	Temporal_Inferior	G-T95R1351F_LE_Left_Inferior	397.775	Yes	DL6-15-22-3_G-T95R1351F_OCT_Image_LE_Line-2022-06-29-14-56-03	/local_home/local_scratch/ashirini/projects/dyer/Danielle/OCT_batch10_Aug19_2025/output/PipelineProcessed/OCT_crops_segmented/DL6-15-22-3_G-T95R1351F_OCT_Image_LE_Line-2022-06-29-14-56-03_768.tif	G-T95R1351F	LE	DL6-15-22-3	DR	Ins2-Akita_M	M	slow	12	F	none	high	unknown	mid_multi-layer_degeneration	high	Temporal	right	Left	Inferior	0	-311	311	-248	189	no_low_degeneration	no_focal_abarant structure	retinal degeneration
DL6-22-22-3_D-T32L1401F_OCT_Image_LE_Line-2022-10-17-08-34-20_256	0.366758	0.572521	0	0	0	0	0	0	0.0861746	0.0869374	0.100759	0.0585799	342	Yes	D-T32L1401F_LE	Center_Inferior	Center_Inferior	D-T32L1401F_LE_Center_Inferior	254.951	Yes	DL6-22-22-3_D-T32L1401F_OCT_Image_LE_Line-2022-10-17-08-34-20	/local_home/local_scratch/ashirini/projects/dyer/Danielle/OCT_batch10_Aug19_2025/output/PipelineProcessed/OCT_crops_segmented/DL6-22-22-3_D-T32L1401F_OCT_Image_LE_Line-2022-10-17-08-34-20_256.tif	D-T32L1401F	LE	DL6-22-22-3	LCA	Rpe65	F	medium	12	F	none	low	small_speckles	severe_onl_degeneration_mid_RPE_degneeration	high	Center	left	Center	Inferior	0	118	-118	-226	169	even_degeneration	no_focal_abarant structure	retinal degeneration
DL6-24-22-3_D-T82L425D_OCT_Image_RE_Line-2022-11-15-10-26-27_512	0.295805	0.629557	0	0	0	0	0	0	0.112535	0.0805359	0.0129166	0.0196853	343	Yes	D-T82L425D_RE	Center_Superior	Center_Superior	D-T82L425D_RE_Center_Superior	222.302	Yes	DL6-24-22-3_D-T82L425D_OCT_Image_RE_Line-2022-11-15-10-26-27	/local_home/local_scratch/ashirini/projects/dyer/Danielle/OCT_batch10_Aug19_2025/output/PipelineProcessed/OCT_crops_segmented/DL6-24-22-3_D-T82L425D_OCT_Image_RE_Line-2022-11-15-10-26-27_512.tif	D-T82L425D	RE	DL6-24-22-3	LCA	Rpe65	F	medium	6	D	none	low	small_speckles	mild_onl_degeneration_mid_RPE_degneeration	high	Center	center	Center	Superior	0	103	103	197	139	even_degeneration	no_focal_abarant structure	retinal degeneration
DL6-24-22-3_D-T84R424D_OCT_Image_LE_Line-2022-11-16-16-48-08_512	0.224852	0.629183	0	0	0	0	0	0	0.0465815	0.0872386	0.0445566	0.0243577	344	Yes	D-T84R424D_LE	Center_Superior	Center_Superior	D-T84R424D_LE_Center_Superior	245.247	Yes	DL6-24-22-3_D-T84R424D_OCT_Image_LE_Line-2022-11-16-16-48-08	/local_home/local_scratch/ashirini/projects/dyer/Danielle/OCT_batch10_Aug19_2025/output/PipelineProcessed/OCT_crops_segmented/DL6-24-22-3_D-T84R424D_OCT_Image_LE_Line-2022-11-16-16-48-08_512.tif	D-T84R424D	LE	DL6-24-22-3	LCA	Rpe65	F	medium	6	D	none	low	small_speckles	mild_onl_degeneration_mid_RPE_degneeration	high	Center	center	Center	Superior	0	-11	11	245	180	even_degeneration	no_focal_abarant structure	retinal degeneration
DL6-24-22-3_D-T82L425D_OCT_Image_LE_Line-2022-11-15-10-22-20_768	0.295805	0.565606	0	0	0	0	0	0	0.0503326	0.0426543	0.0738872	0.0243577	345	Yes	D-T82L425D_LE	Left_Optic_nerve	Temporal_Optic_nerve	D-T82L425D_LE_Left_Optic_nerve	405.188	Yes	DL6-24-22-3_D-T82L425D_OCT_Image_LE_Line-2022-11-15-10-22-20	/local_home/local_scratch/ashirini/projects/dyer/Danielle/OCT_batch10_Aug19_2025/output/PipelineProcessed/OCT_crops_segmented/DL6-24-22-3_D-T82L425D_OCT_Image_LE_Line-2022-11-15-10-22-20_768.tif	D-T82L425D	LE	DL6-24-22-3	LCA	Rpe65	F	medium	6	D	none	low	small_speckles	mild_onl_degeneration_mid_RPE_degneeration	high	Temporal	right	Left	Optic_nerve	0	-404	404	31	0	even_degeneration	no_focal_abarant structure	retinal degeneration
DL6-6-24-3_R-T58R530F_OCT_Image_RE_Line-2024-05-13-10-01-43_512	0.295805	0.58613	0	0	0	0	0	0	0.0247082	0.0261012	0.0623896	0.0531937	346	Yes	R-T58R530F_RE	Center_Inferior	Center_Inferior	R-T58R530F_RE_Center_Inferior	257.752	Yes	DL6-6-24-3_R-T58R530F_OCT_Image_RE_Line-2024-05-13-10-01-43	/local_home/local_scratch/ashirini/projects/dyer/Danielle/OCT_batch10_Aug19_2025/output/PipelineProcessed/OCT_crops_segmented/DL6-6-24-3_R-T58R530F_OCT_Image_RE_Line-2024-05-13-10-01-43_512.tif	R-T58R530F	RE	DL6-6-24-3	AMD	Tsc	F	medium	12	F	none	low	Medium_Patterns	severe_onl_degeneration	high	Center	center	Center	Inferior	0	-94	-94	-240	179	even_degeneration	no_focal_abarant structure	retinal degeneration
DL6-24-22-3_D-T82L425D_OCT_Image_RE_Line-2022-11-15-10-26-45_256	0.295805	0.627993	0	0	0	0	0	0	0.0640433	0.0785889	0.0632208	0.0994071	347	Yes	D-T82L425D_RE	Right_Optic_nerve	Temporal_Optic_nerve	D-T82L425D_RE_Right_Optic_nerve	325.098	Yes	DL6-24-22-3_D-T82L425D_OCT_Image_RE_Line-2022-11-15-10-26-45	/local_home/local_scratch/ashirini/projects/dyer/Danielle/OCT_batch10_Aug19_2025/output/PipelineProcessed/OCT_crops_segmented/DL6-24-22-3_D-T82L425D_OCT_Image_RE_Line-2022-11-15-10-26-45_256.tif	D-T82L425D	RE	DL6-24-22-3	LCA	Rpe65	F	medium	6	D	none	low	small_speckles	mild_onl_degeneration_mid_RPE_degneeration	high	Temporal	left	Right	Optic_nerve	0	325	325	-8	0	even_degeneration	no_focal_abarant structure	retinal degeneration
DL6-26-22-3_D-T68L1415E_OCT_Image_RE_Line-2022-12-13-08-50-55_512	0.285081	0.633931	0	0	0	0	0	0	0.0705857	0.0785889	0.0781316	0.088064	348	Yes	D-T68L1415E_RE	Center_Inferior	Center_Inferior	D-T68L1415E_RE_Center_Inferior	267.329	Yes	DL6-26-22-3_D-T68L1415E_OCT_Image_RE_Line-2022-12-13-08-50-55	/local_home/local_scratch/ashirini/projects/dyer/Danielle/OCT_batch10_Aug19_2025/output/PipelineProcessed/OCT_crops_segmented/DL6-26-22-3_D-T68L1415E_OCT_Image_RE_Line-2022-12-13-08-50-55_512.tif	D-T68L1415E	RE	DL6-26-22-3	LCA	Rpe65	F	medium	9	E	none	low	small_speckles	severe_onl_degeneration_mid_RPE_degneeration	high	Center	center	Center	Inferior	0	-77	-77	-256	197	even_degeneration	no_focal_abarant structure	retinal degeneration
DL6-26-22-3_D-T68L1415E_OCT_Image_LE_Line-2022-12-13-08-43-27_256	0.295805	0.582581	0	0	0	0	0	0	0.0860473	0.0693719	0.0860634	0.0994071	349	Yes	D-T68L1415E_LE	Right_Inferior	Nasal_Inferior	D-T68L1415E_LE_Right_Inferior	363.902	Yes	DL6-26-22-3_D-T68L1415E_OCT_Image_LE_Line-2022-12-13-08-43-27	/local_home/local_scratch/ashirini/projects/dyer/Danielle/OCT_batch10_Aug19_2025/output/PipelineProcessed/OCT_crops_segmented/DL6-26-22-3_D-T68L1415E_OCT_Image_LE_Line-2022-12-13-08-43-27_256.tif	D-T68L1415E	LE	DL6-26-22-3	LCA	Rpe65	F	medium	9	E	none	low	small_speckles	severe_onl_degeneration_mid_RPE_degneeration	high	Nasal	left	Right	Inferior	0	277	-277	-236	174	even_degeneration	no_focal_abarant structure	retinal degeneration
DL6-6-24-3_R-T9L572F_OCT_Image_RE_Line-2024-05-13-09-54-25_768	0.295805	0.569367	0	0	0	0	0	0	0.0604883	0.0402196	0.0965881	0.0994071	350	Yes	R-T9L572F_RE	Left_Optic_nerve	Nasal_Optic_nerve	R-T9L572F_RE_Left_Optic_nerve	352.632	Yes	DL6-6-24-3_R-T9L572F_OCT_Image_RE_Line-2024-05-13-09-54-25	/local_home/local_scratch/ashirini/projects/dyer/Danielle/OCT_batch10_Aug19_2025/output/PipelineProcessed/OCT_crops_segmented/DL6-6-24-3_R-T9L572F_OCT_Image_RE_Line-2024-05-13-09-54-25_768.tif	R-T9L572F	RE	DL6-6-24-3	AMD	Tsc	M	medium	12	F	none	low	Medium_Patterns	severe_onl_degeneration	high	Nasal	right	Left	Optic_nerve	0	-350	-350	-43	0	even_degeneration	no_focal_abarant structure	retinal degeneration
DL6-15-22-3_G-T95R1351F_OCT_Image_LE_Line-2022-06-29-14-55-23_768	0.463914	0.578789	0	0	0	0	0	0.4	0.0809875	0.048895	0.318876	0.202174	351	Yes	G-T95R1351F_LE	Left_Superior	Temporal_Superior	G-T95R1351F_LE_Left_Superior	344.398	Yes	DL6-15-22-3_G-T95R1351F_OCT_Image_LE_Line-2022-06-29-14-55-23	/local_home/local_scratch/ashirini/projects/dyer/Danielle/OCT_batch10_Aug19_2025/output/PipelineProcessed/OCT_crops_segmented/DL6-15-22-3_G-T95R1351F_OCT_Image_LE_Line-2022-06-29-14-55-23_768.tif	G-T95R1351F	LE	DL6-15-22-3	DR	Ins2-Akita_M	M	slow	12	F	none	high	unknown	mid_multi-layer_degeneration	high	Temporal	right	Left	Superior	4032	-293	293	181	124	no_low_degeneration	no_focal_abarant structure	retinal degeneration
DL6-6-24-3_R-T33R573F_OCT_Image_LE_Line-2024-05-13-08-51-51_256	0.483766	0.596446	0	0	0	0	0	0.4	0.101305	0.129264	0.294174	0.223172	352	Yes	R-T33R573F_LE	Right_Inferior	Nasal_Inferior	R-T33R573F_LE_Right_Inferior	374.178	Yes	DL6-6-24-3_R-T33R573F_OCT_Image_LE_Line-2024-05-13-08-51-51	/local_home/local_scratch/ashirini/projects/dyer/Danielle/OCT_batch10_Aug19_2025/output/PipelineProcessed/OCT_crops_segmented/DL6-6-24-3_R-T33R573F_OCT_Image_LE_Line-2024-05-13-08-51-51_256.tif	R-T33R573F	LE	DL6-6-24-3	AMD	Tsc	M	medium	12	F	none	low	Medium_Patterns	mid_onl_degeneration	high	Nasal	left	Right	Inferior	0	347	-347	-140	78	even_degeneration	no_focal_abarant structure	retinal degeneration
DL6-22-22-3_L-TxL1623F_OCT_Image_LE_Line-2022-10-18-10-10-21_256	0.508663	0.742842	0	0	0	0	0	0.4	0.104126	0.133173	0.256044	0.174457	353	Yes	L-TxL1623F_LE	Right_Inferior	Nasal_Inferior	L-TxL1623F_LE_Right_Inferior	271.827	Yes	DL6-22-22-3_L-TxL1623F_OCT_Image_LE_Line-2022-10-18-10-10-21	/local_home/local_scratch/ashirini/projects/dyer/Danielle/OCT_batch10_Aug19_2025/output/PipelineProcessed/OCT_crops_segmented/DL6-22-22-3_L-TxL1623F_OCT_Image_LE_Line-2022-10-18-10-10-21_256.tif	L-TxL1623F	LE	DL6-22-22-3	Control	C57BL6J	M	none	12	F	none	low	unknown	none	high	Nasal	left	Right	Inferior	0	183	-183	-201	140	no_low_degeneration	no_focal_abarant structure	retinal degeneration
DL6-8-24-3_R-T98R535F_OCT_Image_RE_Line-2024-07-24-15-18-33_512	0.579616	0.751021	0	0	0	0	0	0.4	0.121044	0.13499	0.25263	0.233029	354	Yes	R-T98R535F_RE	Center_Inferior	Center_Inferior	R-T98R535F_RE_Center_Inferior	191.659	Yes	DL6-8-24-3_R-T98R535F_OCT_Image_RE_Line-2024-07-24-15-18-33	/local_home/local_scratch/ashirini/projects/dyer/Danielle/OCT_batch10_Aug19_2025/output/PipelineProcessed/OCT_crops_segmented/DL6-8-24-3_R-T98R535F_OCT_Image_RE_Line-2024-07-24-15-18-33_512.tif	R-T98R535F	RE	DL6-8-24-3	AMD	Tsc	F	medium	12	F	none	low	Medium_Patterns	severe_onl_degeneration	high	Center	center	Center	Inferior	0	42	42	-187	130	even_degeneration	no_focal_abarant structure	retinal degeneration
DL6-19-22-3_L-TxL1667E_OCT_Image_LE_Line-2022-08-22-09-04-49_256	0.650568	0.709777	0	0	0	0	0	0.4	0.100342	0.133173	0.329329	0.249506	355	Yes	L-TxL1667E_LE	Right_Superior	Nasal_Superior	L-TxL1667E_LE_Right_Superior	236.4	Yes	DL6-19-22-3_L-TxL1667E_OCT_Image_LE_Line-2022-08-22-09-04-49	/local_home/local_scratch/ashirini/projects/dyer/Danielle/OCT_batch10_Aug19_2025/output/PipelineProcessed/OCT_crops_segmented/DL6-19-22-3_L-TxL1667E_OCT_Image_LE_Line-2022-08-22-09-04-49_256.tif	L-TxL1667E	LE	DL6-19-22-3	Control	C57BL6J	F	none	9	E	none	low	unknown	none	high	Nasal	left	Right	Superior	0	142	-142	189	128	no_low_degeneration	no_focal_abarant structure	retinal degeneration
DL6-8-24-3_R-T98R535F_OCT_Image_LE_Line-2024-07-24-15-12-50_768	0.579616	0.701209	0	0	0	0	0	0.4	0.126756	0.145709	0.30625	0.306077	356	Yes	R-T98R535F_LE	Left_Inferior	Temporal_Inferior	R-T98R535F_LE_Left_Inferior	347.8	Yes	DL6-8-24-3_R-T98R535F_OCT_Image_LE_Line-2024-07-24-15-12-50	/local_home/local_scratch/ashirini/projects/dyer/Danielle/OCT_batch10_Aug19_2025/output/PipelineProcessed/OCT_crops_segmented/DL6-8-24-3_R-T98R535F_OCT_Image_LE_Line-2024-07-24-15-12-50_768.tif	R-T98R535F	LE	DL6-8-24-3	AMD	Tsc	F	medium	12	F	none	low	Medium_Patterns	severe_onl_degeneration	high	Temporal	right	Left	Inferior	0	-271	271	-218	161	even_degeneration	no_focal_abarant structure	retinal degeneration
DL6-24-22-3_D-T81L471D_OCT_Image_LE_Line-2022-11-16-16-24-25_256	0.602166	0.608606	0.0909091	0	0	0	0	0.4	0.19778	0.196007	0.362788	0.445356	357	Yes	D-T81L471D_LE	Right_Superior	Nasal_Superior	D-T81L471D_LE_Right_Superior	215.258	Yes	DL6-24-22-3_D-T81L471D_OCT_Image_LE_Line-2022-11-16-16-24-25	/local_home/local_scratch/ashirini/projects/dyer/Danielle/OCT_batch10_Aug19_2025/output/PipelineProcessed/OCT_crops_segmented/DL6-24-22-3_D-T81L471D_OCT_Image_LE_Line-2022-11-16-16-24-25_256.tif	D-T81L471D	LE	DL6-24-22-3	LCA	Rpe65	M	medium	6	D	none	low	small_speckles	mild_onl_degeneration_mid_RPE_degneeration	high	Nasal	left	Right	Superior	9404	160	-160	144	88	even_degeneration	no_focal_abarant structure	retinal degeneration
DL6-6-24-3_R-T35L576F_OCT_Image_RE_Line-2024-05-13-09-05-26_256	0.579616	0.641159	0.272727	0	0	0	0	0.4	0.117845	0.187757	0.424724	0.324555	358	Yes	R-T35L576F_RE	Right_Inferior	Temporal_Inferior	R-T35L576F_RE_Right_Inferior	282.857	Yes	DL6-6-24-3_R-T35L576F_OCT_Image_RE_Line-2024-05-13-09-05-26	/local_home/local_scratch/ashirini/projects/dyer/Danielle/OCT_batch10_Aug19_2025/output/PipelineProcessed/OCT_crops_segmented/DL6-6-24-3_R-T35L576F_OCT_Image_RE_Line-2024-05-13-09-05-26_256.tif	R-T35L576F	RE	DL6-6-24-3	AMD	Tsc	M	medium	12	F	none	low	Medium_Patterns	severe_onl_degeneration	high	Temporal	left	Right	Inferior	0	202	202	-198	127	even_degeneration	no_focal_abarant structure	retinal degeneration
DL6-7-23-3_G-T91ExE_OCT_Image_LE_Line-2023-05-30-15-37-56_256	0.508663	0.618016	0.181818	0	0	0	0	0.5	0.205047	0.172467	0.396081	0.249506	359	Yes	G-T91ExE_LE	Right_Superior	Nasal_Superior	G-T91ExE_LE_Right_Superior	317.805	Yes	DL6-7-23-3_G-T91ExE_OCT_Image_LE_Line-2023-05-30-15-37-56	/local_home/local_scratch/ashirini/projects/dyer/Danielle/OCT_batch10_Aug19_2025/output/PipelineProcessed/OCT_crops_segmented/DL6-7-23-3_G-T91ExE_OCT_Image_LE_Line-2023-05-30-15-37-56_256.tif	G-T91ExE	LE	DL6-7-23-3	DR	Ins2-Akita_M	M	slow	9	E	none	high	unknown	mid_multi-layer_degeneration	medium	Nasal	left	Right	Superior	0	278	-278	154	89	even_degeneration	no_focal_abarant structure	retinal degeneration
DL6-26-22-3_G-T57L1371C_OCT_Image_RE_Line-2022-12-12-08-45-10_256	0.650568	0.766304	0	0	0	0	0	0.4	0.150827	0.138209	0.476727	0.399605	360	Yes	G-T57L1371C_RE	Right_Superior	Temporal_Superior	G-T57L1371C_RE_Right_Superior	233.309	Yes	DL6-26-22-3_G-T57L1371C_OCT_Image_RE_Line-2022-12-12-08-45-10	/local_home/local_scratch/ashirini/projects/dyer/Danielle/OCT_batch10_Aug19_2025/output/PipelineProcessed/OCT_crops_segmented/DL6-26-22-3_G-T57L1371C_OCT_Image_RE_Line-2022-12-12-08-45-10_256.tif	G-T57L1371C	RE	DL6-26-22-3	DR	Ins2-Akita_M	M	slow	3	C	none	high	unknown	mild_multi-layer_degeneration	high	Temporal	left	Right	Superior	0	152	152	177	114	no_low_degeneration	no_focal_abarant structure	retinal degeneration
DL6-6-24-3_R-T35L576F_OCT_Image_RE_Line-2024-05-13-09-05-26_768	0.650568	0.724605	0	0	0	0	0	0.4	0.0728467	0.0785889	0.522593	0.358778	361	Yes	R-T35L576F_RE	Left_Inferior	Nasal_Inferior	R-T35L576F_RE_Left_Inferior	347.851	Yes	DL6-6-24-3_R-T35L576F_OCT_Image_RE_Line-2024-05-13-09-05-26	/local_home/local_scratch/ashirini/projects/dyer/Danielle/OCT_batch10_Aug19_2025/output/PipelineProcessed/OCT_crops_segmented/DL6-6-24-3_R-T35L576F_OCT_Image_RE_Line-2024-05-13-09-05-26_768.tif	R-T35L576F	RE	DL6-6-24-3	AMD	Tsc	M	medium	12	F	none	low	Medium_Patterns	severe_onl_degeneration	high	Nasal	right	Left	Inferior	0	-286	-286	-198	127	even_degeneration	no_focal_abarant structure	retinal degeneration
DL6-8-24-3_R-T90R533F_OCT_Image_LE_Line-2024-07-24-14-50-23_512	0.650568	0.701479	0	0	0	0	0	0.3	0.0833913	0.108473	0.507117	0.399605	362	Yes	R-T90R533F_LE	Center_Inferior	Center_Inferior	R-T90R533F_LE_Center_Inferior	208.54	Yes	DL6-8-24-3_R-T90R533F_OCT_Image_LE_Line-2024-07-24-14-50-23	/local_home/local_scratch/ashirini/projects/dyer/Danielle/OCT_batch10_Aug19_2025/output/PipelineProcessed/OCT_crops_segmented/DL6-8-24-3_R-T90R533F_OCT_Image_LE_Line-2024-07-24-14-50-23_512.tif	R-T90R533F	LE	DL6-8-24-3	AMD	Tsc	F	medium	12	F	none	low	Medium_Patterns	severe_onl_degeneration	high	Center	center	Center	Inferior	0	-15	15	-208	147	even_degeneration	no_focal_abarant structure	retinal degeneration
DL6-23-22-3_D-T98L420C_OCT_Image_RE_Line-2022-10-31-11-13-02_256	0.440662	0.671069	0	0	0	0	0	0.3	0.190176	0.187757	0.481988	0.402726	363	Yes	D-T98L420C_RE	Right_Optic_nerve	Temporal_Optic_nerve	D-T98L420C_RE_Right_Optic_nerve	227.853	Yes	DL6-23-22-3_D-T98L420C_OCT_Image_RE_Line-2022-10-31-11-13-02	/local_home/local_scratch/ashirini/projects/dyer/Danielle/OCT_batch10_Aug19_2025/output/PipelineProcessed/OCT_crops_segmented/DL6-23-22-3_D-T98L420C_OCT_Image_RE_Line-2022-10-31-11-13-02_256.tif	D-T98L420C	RE	DL6-23-22-3	LCA	Rpe65	F	medium	3	C	none	low	small_speckles	mild_onl_degeneration_mid_RPE_degneeration	high	Temporal	left	Right	Optic_nerve	0	226	226	29	0	no_low_degeneration	no_focal_abarant structure	retinal degeneration
DL6-4-24-3_R-T59R566F_OCT_Image_RE_Line-2024-04-08-09-16-49_256	0.508663	0.618232	0	0.000394789	0.0657109	0	0	0.3	0.0949785	0.124138	0.650343	0.445748	364	Yes	R-T59R566F_RE	Right_Inferior	Temporal_Inferior	R-T59R566F_RE_Right_Inferior	220.511	Yes	DL6-4-24-3_R-T59R566F_OCT_Image_RE_Line-2024-04-08-09-16-49	/local_home/local_scratch/ashirini/projects/dyer/Danielle/OCT_batch10_Aug19_2025/output/PipelineProcessed/OCT_crops_segmented/DL6-4-24-3_R-T59R566F_OCT_Image_RE_Line-2024-04-08-09-16-49_256.tif	R-T59R566F	RE	DL6-4-24-3	AMD	Tsc	M	medium	12	F	none	low	Medium_Patterns	severe_onl_degeneration	medium	Temporal	left	Right	Inferior	14714	167	167	-144	80	even_degeneration	no_focal_abarant structure	retinal degeneration
DL6-8-24-3_R-T90R533F_OCT_Image_LE_Line-2024-07-24-14-49-20_768	0.519515	0.610853	0	0	0	0	0	0.3	0.0977655	0.0977419	0.475146	0.561182	365	Yes	R-T90R533F_LE	Left_Superior	Temporal_Superior	R-T90R533F_LE_Left_Superior	317.025	Yes	DL6-8-24-3_R-T90R533F_OCT_Image_LE_Line-2024-07-24-14-49-20	/local_home/local_scratch/ashirini/projects/dyer/Danielle/OCT_batch10_Aug19_2025/output/PipelineProcessed/OCT_crops_segmented/DL6-8-24-3_R-T90R533F_OCT_Image_LE_Line-2024-07-24-14-49-20_768.tif	R-T90R533F	LE	DL6-8-24-3	AMD	Tsc	F	medium	12	F	none	low	Medium_Patterns	severe_onl_degeneration	high	Temporal	right	Left	Superior	0	-256	256	187	125	even_degeneration	no_focal_abarant structure	retinal degeneration
DL6-8-24-3_R-T83L582C_OCT_Image_RE_Line-2024-07-24-14-34-46_256	0.440662	0.619637	0	0	0	0	0	0.1	0.093951	0.142208	0.314089	0.327677	366	Yes	R-T83L582C_RE	Right_Inferior	Temporal_Inferior	R-T83L582C_RE_Right_Inferior	293.437	Yes	DL6-8-24-3_R-T83L582C_OCT_Image_RE_Line-2024-07-24-14-34-46	/local_home/local_scratch/ashirini/projects/dyer/Danielle/OCT_batch10_Aug19_2025/output/PipelineProcessed/OCT_crops_segmented/DL6-8-24-3_R-T83L582C_OCT_Image_RE_Line-2024-07-24-14-34-46_256.tif	R-T83L582C	RE	DL6-8-24-3	AMD	Tsc	M	medium	3	C	none	low	Medium_Patterns	mid_multi-layer_degeneration	medium	Temporal	left	Right	Inferior	0	251	251	-152	93	no_low_degeneration	no_focal_abarant structure	retinal degeneration
DL6-6-24-3_R-T15R575F_OCT_Image_RE_Line-2024-05-13-09-23-56_256	0.463914	0.675462	0	0	0	0	0	0.2	0.0648603	0.0785889	0.352654	0.277223	367	Yes	R-T15R575F_RE	Right_Optic_nerve	Temporal_Optic_nerve	R-T15R575F_RE_Right_Optic_nerve	204.57	Yes	DL6-6-24-3_R-T15R575F_OCT_Image_RE_Line-2024-05-13-09-23-56	/local_home/local_scratch/ashirini/projects/dyer/Danielle/OCT_batch10_Aug19_2025/output/PipelineProcessed/OCT_crops_segmented/DL6-6-24-3_R-T15R575F_OCT_Image_RE_Line-2024-05-13-09-23-56_256.tif	R-T15R575F	RE	DL6-6-24-3	AMD	Tsc	M	medium	12	F	none	low	Medium_Patterns	mid_onl_degeneration	high	Temporal	left	Right	Optic_nerve	0	200	200	-43	0	even_degeneration	no_focal_abarant structure	retinal degeneration
DL6-8-24-3_R-T92L534F_OCT_Image_RE_Line-2024-07-24-15-04-45_256	0.43771	0.683019	0	0	0	0	0	0.2	0.0700002	0.0993243	0.379433	0.318344	368	Yes	R-T92L534F_RE	Right_Inferior	Temporal_Inferior	R-T92L534F_RE_Right_Inferior	230.512	Yes	DL6-8-24-3_R-T92L534F_OCT_Image_RE_Line-2024-07-24-15-04-45	/local_home/local_scratch/ashirini/projects/dyer/Danielle/OCT_batch10_Aug19_2025/output/PipelineProcessed/OCT_crops_segmented/DL6-8-24-3_R-T92L534F_OCT_Image_RE_Line-2024-07-24-15-04-45_256.tif	R-T92L534F	RE	DL6-8-24-3	AMD	Tsc	F	medium	12	F	none	low	Medium_Patterns	severe_onl_degeneration	medium	Temporal	left	Right	Inferior	0	180	180	-144	82	even_degeneration	no_focal_abarant structure	retinal degeneration
DL6-19-22-3_L-TxL1626E_OCT_Image_RE_Line-2022-08-23-09-08-06_768	0.43771	0.652178	0.0909091	0	0	0	0	0.1	0.198563	0.190799	0.362822	0.324555	369	Yes	L-TxL1626E_RE	Left_Inferior	Nasal_Inferior	L-TxL1626E_RE_Left_Inferior	327.787	Yes	DL6-19-22-3_L-TxL1626E_OCT_Image_RE_Line-2022-08-23-09-08-06	/local_home/local_scratch/ashirini/projects/dyer/Danielle/OCT_batch10_Aug19_2025/output/PipelineProcessed/OCT_crops_segmented/DL6-19-22-3_L-TxL1626E_OCT_Image_RE_Line-2022-08-23-09-08-06_768.tif	L-TxL1626E	RE	DL6-19-22-3	Control	C57BL6J	M	none	9	E	none	low	unknown	none	high	Nasal	right	Left	Inferior	0	-250	-250	-212	151	no_low_degeneration	no_focal_abarant structure	retinal degeneration
DL6-6-24-3_R-T35L576F_OCT_Image_RE_Line-2024-05-13-09-04-50_256	0.579616	0.669486	0.0909091	0	0	0	0	0.2	0.206684	0.242341	0.37261	0.353391	370	Yes	R-T35L576F_RE	Right_Optic_nerve	Temporal_Optic_nerve	R-T35L576F_RE_Right_Optic_nerve	203.214	Yes	DL6-6-24-3_R-T35L576F_OCT_Image_RE_Line-2024-05-13-09-04-50	/local_home/local_scratch/ashirini/projects/dyer/Danielle/OCT_batch10_Aug19_2025/output/PipelineProcessed/OCT_crops_segmented/DL6-6-24-3_R-T35L576F_OCT_Image_RE_Line-2024-05-13-09-04-50_256.tif	R-T35L576F	RE	DL6-6-24-3	AMD	Tsc	M	medium	12	F	none	low	Medium_Patterns	severe_onl_degeneration	high	Temporal	left	Right	Optic_nerve	0	200	200	-36	0	even_degeneration	no_focal_abarant structure	retinal degeneration
DL6-22-22-3_D-T32L1401F_OCT_Image_LE_Line-2022-10-17-08-34-35_768	0.511388	0.507481	0	0	0	0	0	0.2	0.151414	0.263314	0.420675	0.477536	371	Yes	D-T32L1401F_LE	Left_Optic_nerve	Temporal_Optic_nerve	D-T32L1401F_LE_Left_Optic_nerve	366.602	Yes	DL6-22-22-3_D-T32L1401F_OCT_Image_LE_Line-2022-10-17-08-34-35	/local_home/local_scratch/ashirini/projects/dyer/Danielle/OCT_batch10_Aug19_2025/output/PipelineProcessed/OCT_crops_segmented/DL6-22-22-3_D-T32L1401F_OCT_Image_LE_Line-2022-10-17-08-34-35_768.tif	D-T32L1401F	LE	DL6-22-22-3	LCA	Rpe65	F	medium	12	F	none	low	small_speckles	severe_onl_degeneration_mid_RPE_degneeration	high	Temporal	right	Left	Optic_nerve	0	-366	366	-21	0	even_degeneration	no_focal_abarant structure	retinal degeneration
DL6-4-24-3_R-T1L570F_OCT_Image_RE_Line-2024-04-08-09-05-26_256	0.43771	0.474265	0	0	0	0	0	0.2	0.181593	0.187757	0.449405	0.324555	372	Yes	R-T1L570F_RE	Right_Inferior	Temporal_Inferior	R-T1L570F_RE_Right_Inferior	281.556	Yes	DL6-4-24-3_R-T1L570F_OCT_Image_RE_Line-2024-04-08-09-05-26	/local_home/local_scratch/ashirini/projects/dyer/Danielle/OCT_batch10_Aug19_2025/output/PipelineProcessed/OCT_crops_segmented/DL6-4-24-3_R-T1L570F_OCT_Image_RE_Line-2024-04-08-09-05-26_256.tif	R-T1L570F	RE	DL6-4-24-3	AMD	Tsc	M	medium	12	F	none	low	Medium_Patterns	mid_onl_degeneration	high	Temporal	left	Right	Inferior	0	193	193	-205	147	even_degeneration	no_focal_abarant structure	retinal degeneration
DL6-23-22-3_D-T98L420C_OCT_Image_RE_Line-2022-10-31-11-12-42_256	0.574535	0.659709	0	0	0	0	0	0.2	0.219722	0.244288	0.587431	0.319181	373	Yes	D-T98L420C_RE	Right_Superior	Temporal_Superior	D-T98L420C_RE_Right_Superior	324.6	Yes	DL6-23-22-3_D-T98L420C_OCT_Image_RE_Line-2022-10-31-11-12-42	/local_home/local_scratch/ashirini/projects/dyer/Danielle/OCT_batch10_Aug19_2025/output/PipelineProcessed/OCT_crops_segmented/DL6-23-22-3_D-T98L420C_OCT_Image_RE_Line-2022-10-31-11-12-42_256.tif	D-T98L420C	RE	DL6-23-22-3	LCA	Rpe65	F	medium	3	C	none	low	small_speckles	mild_onl_degeneration_mid_RPE_degneeration	high	Temporal	left	Right	Superior	0	233	233	226	165	no_low_degeneration	no_focal_abarant structure	retinal degeneration
DL6-6-24-3_R-T15R575F_OCT_Image_LE_Line-2024-05-13-09-19-31_768	0.652931	0.614845	0	0	0	0	0	0.2	0.18887	0.244288	0.514444	0.477153	374	Yes	R-T15R575F_LE	Left_Inferior	Temporal_Inferior	R-T15R575F_LE_Left_Inferior	394.697	Yes	DL6-6-24-3_R-T15R575F_OCT_Image_LE_Line-2024-05-13-09-19-31	/local_home/local_scratch/ashirini/projects/dyer/Danielle/OCT_batch10_Aug19_2025/output/PipelineProcessed/OCT_crops_segmented/DL6-6-24-3_R-T15R575F_OCT_Image_LE_Line-2024-05-13-09-19-31_768.tif	R-T15R575F	LE	DL6-6-24-3	AMD	Tsc	M	medium	12	F	none	low	Medium_Patterns	mid_onl_degeneration	high	Temporal	right	Left	Inferior	0	-331	331	-215	154	even_degeneration	no_focal_abarant structure	retinal degeneration
DL6-26-22-3_D-T68L1415E_OCT_Image_RE_Line-2022-12-13-08-50-55_768	0.224852	0.508067	0	0	0	0	0	0.5	0.183686	0.187757	0.245916	0.240267	375	Yes	D-T68L1415E_RE	Left_Inferior	Nasal_Inferior	D-T68L1415E_RE_Left_Inferior	410.581	Yes	DL6-26-22-3_D-T68L1415E_OCT_Image_RE_Line-2022-12-13-08-50-55	/local_home/local_scratch/ashirini/projects/dyer/Danielle/OCT_batch10_Aug19_2025/output/PipelineProcessed/OCT_crops_segmented/DL6-26-22-3_D-T68L1415E_OCT_Image_RE_Line-2022-12-13-08-50-55_768.tif	D-T68L1415E	RE	DL6-26-22-3	LCA	Rpe65	F	medium	9	E	none	low	small_speckles	severe_onl_degeneration_mid_RPE_degneeration	high	Nasal	right	Left	Inferior	0	-321	-321	-256	197	even_degeneration	no_focal_abarant structure	retinal degeneration
DL6-19-22-3_D-T45R1464E_OCT_Image_RE_Line-2022-08-24-16-10-37_768	0.327046	0.393447	0.0909091	0	0	0	0	0.4	0.120467	0.136215	0.25585	0.282551	376	Yes	D-T45R1464E_RE	Left_Inferior	Nasal_Inferior	D-T45R1464E_RE_Left_Inferior	337.415	Yes	DL6-19-22-3_D-T45R1464E_OCT_Image_RE_Line-2022-08-24-16-10-37	/local_home/local_scratch/ashirini/projects/dyer/Danielle/OCT_batch10_Aug19_2025/output/PipelineProcessed/OCT_crops_segmented/DL6-19-22-3_D-T45R1464E_OCT_Image_RE_Line-2022-08-24-16-10-37_768.tif	D-T45R1464E	RE	DL6-19-22-3	LCA	Rpe65	M	medium	9	E	none	low	small_speckles	severe_onl_degeneration_mid_RPE_degneeration	high	Nasal	right	Left	Inferior	0	-268	-268	-205	147	even_degeneration	no_focal_abarant structure	retinal degeneration
DL6-24-22-3_D-T34L1404F_OCT_Image_LE_Line-2022-11-16-17-00-19_256	0.327046	0.542137	0	0	0	0	0	0.4	0.0968313	0.125862	0.224429	0.207501	377	Yes	D-T34L1404F_LE	Right_Superior	Nasal_Superior	D-T34L1404F_LE_Right_Superior	200.122	Yes	DL6-24-22-3_D-T34L1404F_OCT_Image_LE_Line-2022-11-16-17-00-19	/local_home/local_scratch/ashirini/projects/dyer/Danielle/OCT_batch10_Aug19_2025/output/PipelineProcessed/OCT_crops_segmented/DL6-24-22-3_D-T34L1404F_OCT_Image_LE_Line-2022-11-16-17-00-19_256.tif	D-T34L1404F	LE	DL6-24-22-3	LCA	Rpe65	F	medium	12	F	none	low	small_speckles	severe_onl_degeneration_mid_RPE_degneeration	high	Nasal	left	Right	Superior	1838	143	-143	140	77	even_degeneration	no_focal_abarant structure	retinal degeneration
DL6-12-23-3_R-T46ExE_OCT_Image_RE_Line-2023-11-02-11-45-36_768	0.366758	0.496022	0	0	0	0	0	0.3	0.119181	0.0869374	0.214855	0.249506	378	Yes	R-T46ExE_RE	Left_Superior	Nasal_Superior	R-T46ExE_RE_Left_Superior	374.509	Yes	DL6-12-23-3_R-T46ExE_OCT_Image_RE_Line-2023-11-02-11-45-36	/local_home/local_scratch/ashirini/projects/dyer/Danielle/OCT_batch10_Aug19_2025/output/PipelineProcessed/OCT_crops_segmented/DL6-12-23-3_R-T46ExE_OCT_Image_RE_Line-2023-11-02-11-45-36_768.tif	R-T46ExE	RE	DL6-12-23-3	AMD	Tsc	F	medium	9	E	none	low	Medium_Patterns	severe_onl_degeneration	high	Nasal	right	Left	Superior	4404	-316	-316	201	143	even_degeneration	no_focal_abarant structure	retinal degeneration
DL6-4-24-3_R-T87R569F_OCT_Image_RE_Line-2024-04-08-08-50-17_512	0.350462	0.516202	0	0	0	0	0	0.3	0.12302	0.164127	0.174902	0.232269	379	Yes	R-T87R569F_RE	Left_Superior	Nasal_Superior	R-T87R569F_RE_Left_Superior	189.763	Yes	DL6-4-24-3_R-T87R569F_OCT_Image_RE_Line-2024-04-08-08-50-17	/local_home/local_scratch/ashirini/projects/dyer/Danielle/OCT_batch10_Aug19_2025/output/PipelineProcessed/OCT_crops_segmented/DL6-4-24-3_R-T87R569F_OCT_Image_RE_Line-2024-04-08-08-50-17_512.tif	R-T87R569F	RE	DL6-4-24-3	AMD	Tsc	M	medium	12	F	none	low	Medium_Patterns	severe_onl_degeneration	high	Nasal	center	Left	Superior	0	-127	-127	141	81	even_degeneration	no_focal_abarant structure	retinal degeneration
DL6-19-22-3_D-TxR1451F_OCT_Image_RE_Line-2022-08-23-10-12-06_256	0.463914	0.496236	0	0	0	0	0	0.4	0.168466	0.150521	0.41356	0.352272	380	Yes	D-TxR1451F_RE	Center_Inferior	Center_Inferior	D-TxR1451F_RE_Center_Inferior	142.014	Yes	DL6-19-22-3_D-TxR1451F_OCT_Image_RE_Line-2022-08-23-10-12-06	/local_home/local_scratch/ashirini/projects/dyer/Danielle/OCT_batch10_Aug19_2025/output/PipelineProcessed/OCT_crops_segmented/DL6-19-22-3_D-TxR1451F_OCT_Image_RE_Line-2022-08-23-10-12-06_256.tif	D-TxR1451F	RE	DL6-19-22-3	LCA	Rpe65	M	medium	12	F	none	low	small_speckles	severe_onl_degeneration_mid_RPE_degneeration	high	Center	left	Center	Inferior	2616	-2	-2	-142	84	even_degeneration	no_focal_abarant structure	retinal degeneration
DL6-6-24-3_R-T9L572F_OCT_Image_RE_Line-2024-05-13-09-54-25_256	0.379553	0.526889	0	0	0	0	0	0.4	0.23017	0.242341	0.390636	0.275727	381	Yes	R-T9L572F_RE	Right_Optic_nerve	Temporal_Optic_nerve	R-T9L572F_RE_Right_Optic_nerve	144.544	Yes	DL6-6-24-3_R-T9L572F_OCT_Image_RE_Line-2024-05-13-09-54-25	/local_home/local_scratch/ashirini/projects/dyer/Danielle/OCT_batch10_Aug19_2025/output/PipelineProcessed/OCT_crops_segmented/DL6-6-24-3_R-T9L572F_OCT_Image_RE_Line-2024-05-13-09-54-25_256.tif	R-T9L572F	RE	DL6-6-24-3	AMD	Tsc	M	medium	12	F	none	low	Medium_Patterns	severe_onl_degeneration	high	Temporal	left	Right	Optic_nerve	0	138	138	-43	0	even_degeneration	no_focal_abarant structure	retinal degeneration
DL6-4-24-3_R-T59R566F_OCT_Image_LE_Line-2024-04-08-09-24-13_256	0.366758	0.531331	0.181818	0	0	0	0	0.5	0.122509	0.187757	0.250374	0.324555	382	Yes	R-T59R566F_LE	Right_Inferior	Nasal_Inferior	R-T59R566F_LE_Right_Inferior	369.709	Yes	DL6-4-24-3_R-T59R566F_OCT_Image_LE_Line-2024-04-08-09-24-13	/local_home/local_scratch/ashirini/projects/dyer/Danielle/OCT_batch10_Aug19_2025/output/PipelineProcessed/OCT_crops_segmented/DL6-4-24-3_R-T59R566F_OCT_Image_LE_Line-2024-04-08-09-24-13_256.tif	R-T59R566F	LE	DL6-4-24-3	AMD	Tsc	M	medium	12	F	none	low	Medium_Patterns	severe_onl_degeneration	high	Nasal	left	Right	Inferior	0	307	-307	-206	143	even_degeneration	no_focal_abarant structure	retinal degeneration
DL6-22-22-3_G-T2R1328D_OCT_Image_RE_Line-2022-10-18-08-59-23_256	0.43771	0.657489	0.181818	0	0	0	0	0.4	0.163029	0.174318	0.305934	0.249506	383	Yes	G-T2R1328D_RE	Right_Superior	Temporal_Superior	G-T2R1328D_RE_Right_Superior	253.876	Yes	DL6-22-22-3_G-T2R1328D_OCT_Image_RE_Line-2022-10-18-08-59-23	/local_home/local_scratch/ashirini/projects/dyer/Danielle/OCT_batch10_Aug19_2025/output/PipelineProcessed/OCT_crops_segmented/DL6-22-22-3_G-T2R1328D_OCT_Image_RE_Line-2022-10-18-08-59-23_256.tif	G-T2R1328D	RE	DL6-22-22-3	DR	Ins2-Akita_F	F	slow	6	D	none	low	unknown	none	high	Temporal	left	Right	Superior	0	177	177	182	123	no_low_degeneration	no_focal_abarant structure	retinal degeneration
DL6-8-24-3_R-T90R533F_OCT_Image_RE_Line-2024-07-24-14-44-50_768	0.327046	0.627641	0.181818	0	0	0	0	0.4	0.175384	0.163752	0.254047	0.282551	384	Yes	R-T90R533F_RE	Left_Optic_nerve	Nasal_Optic_nerve	R-T90R533F_RE_Left_Optic_nerve	291.015	Yes	DL6-8-24-3_R-T90R533F_OCT_Image_RE_Line-2024-07-24-14-44-50	/local_home/local_scratch/ashirini/projects/dyer/Danielle/OCT_batch10_Aug19_2025/output/PipelineProcessed/OCT_crops_segmented/DL6-8-24-3_R-T90R533F_OCT_Image_RE_Line-2024-07-24-14-44-50_768.tif	R-T90R533F	RE	DL6-8-24-3	AMD	Tsc	F	medium	12	F	none	low	Medium_Patterns	severe_onl_degeneration	high	Nasal	right	Left	Optic_nerve	0	-291	-291	3	0	even_degeneration	no_focal_abarant structure	retinal degeneration
DL6-6-24-3_R-T76L531F_OCT_Image_LE_Line-2024-05-13-10-13-54_512	0.366758	0.532835	0.181818	0	0	0	0	0.3	0.336756	0.331015	0.246074	0.249506	385	Yes	R-T76L531F_LE	Center_Superior	Center_Superior	R-T76L531F_LE_Center_Superior	197.205	Yes	DL6-6-24-3_R-T76L531F_OCT_Image_LE_Line-2024-05-13-10-13-54	/local_home/local_scratch/ashirini/projects/dyer/Danielle/OCT_batch10_Aug19_2025/output/PipelineProcessed/OCT_crops_segmented/DL6-6-24-3_R-T76L531F_OCT_Image_LE_Line-2024-05-13-10-13-54_512.tif	R-T76L531F	LE	DL6-6-24-3	AMD	Tsc	F	medium	12	F	none	low	Medium_Patterns	severe_onl_degeneration	high	Center	center	Center	Superior	0	9	-9	197	136	even_degeneration	no_focal_abarant structure	retinal degeneration
DL6-6-24-3_R-T9L572F_OCT_Image_LE_Line-2024-05-13-09-46-38_512	0.295805	0.524892	0	0	0	0	0	0.4	0.347806	0.29844	0.226133	0.249506	386	Yes	R-T9L572F_LE	Center_Superior	Center_Superior	R-T9L572F_LE_Center_Superior	231.873	Yes	DL6-6-24-3_R-T9L572F_OCT_Image_LE_Line-2024-05-13-09-46-38	/local_home/local_scratch/ashirini/projects/dyer/Danielle/OCT_batch10_Aug19_2025/output/PipelineProcessed/OCT_crops_segmented/DL6-6-24-3_R-T9L572F_OCT_Image_LE_Line-2024-05-13-09-46-38_512.tif	R-T9L572F	LE	DL6-6-24-3	AMD	Tsc	M	medium	12	F	none	low	Medium_Patterns	severe_onl_degeneration	high	Center	center	Center	Superior	0	79	-79	218	157	even_degeneration	no_focal_abarant structure	retinal degeneration
DL6-4-24-3_R-T59R566F_OCT_Image_RE_Line-2024-04-08-09-18-26_768	0.43771	0.524105	0.181818	0	0	0	0	0.3	0.118422	0.155532	0.265938	0.249506	387	Yes	R-T59R566F_RE	Left_Superior	Nasal_Superior	R-T59R566F_RE_Left_Superior	310.793	Yes	DL6-4-24-3_R-T59R566F_OCT_Image_RE_Line-2024-04-08-09-18-26	/local_home/local_scratch/ashirini/projects/dyer/Danielle/OCT_batch10_Aug19_2025/output/PipelineProcessed/OCT_crops_segmented/DL6-4-24-3_R-T59R566F_OCT_Image_RE_Line-2024-04-08-09-18-26_768.tif	R-T59R566F	RE	DL6-4-24-3	AMD	Tsc	M	medium	12	F	none	low	Medium_Patterns	severe_onl_degeneration	high	Nasal	right	Left	Superior	0	-164	-164	264	205	even_degeneration	no_focal_abarant structure	retinal degeneration
DL6-2-23-3_G-T69L377D_OCT_Image_RE_Line-2023-01-26-08-45-56_256	0.416758	0.61678	0.0909091	0	0	0	0	0.3	0.118368	0.13891	0.327089	0.227344	388	Yes	G-T69L377D_RE	Right_Inferior	Temporal_Inferior	G-T69L377D_RE_Right_Inferior	262.179	Yes	DL6-2-23-3_G-T69L377D_OCT_Image_RE_Line-2023-01-26-08-45-56	/local_home/local_scratch/ashirini/projects/dyer/Danielle/OCT_batch10_Aug19_2025/output/PipelineProcessed/OCT_crops_segmented/DL6-2-23-3_G-T69L377D_OCT_Image_RE_Line-2023-01-26-08-45-56_256.tif	G-T69L377D	RE	DL6-2-23-3	DR	Ins2-Akita_M	M	slow	6	D	none	high	unknown	mid_multi-layer_degeneration	high	Temporal	left	Right	Inferior	0	173	173	-197	137	no_low_degeneration	no_focal_abarant structure	retinal degeneration
DL6-25-22-3_D-T3L1475C_OCT_Image_RE_Line-2022-11-29-10-19-44_768	0.43771	0.600235	0.0909091	0	0	0	0	0.2	0.158394	0.187757	0.31198	0.249506	389	Yes	D-T3L1475C_RE	Left_Superior	Nasal_Superior	D-T3L1475C_RE_Left_Superior	208.665	Yes	DL6-25-22-3_D-T3L1475C_OCT_Image_RE_Line-2022-11-29-10-19-44	/local_home/local_scratch/ashirini/projects/dyer/Danielle/OCT_batch10_Aug19_2025/output/PipelineProcessed/OCT_crops_segmented/DL6-25-22-3_D-T3L1475C_OCT_Image_RE_Line-2022-11-29-10-19-44_768.tif	D-T3L1475C	RE	DL6-25-22-3	LCA	Rpe65	M	medium	3	C	none	low	small_speckles	mild_onl_degeneration_mid_RPE_degneeration	high	Nasal	right	Left	Superior	11610	-121	-121	170	102	even_degeneration	no_focal_abarant structure	retinal degeneration
DL6-26-22-3_D-T66R1414E_OCT_Image_RE_Line-2022-12-14-11-09-05_256	0.43771	0.592057	0	0	0	0	0	0.3	0.181358	0.23503	0.242866	0.174457	390	Yes	D-T66R1414E_RE	Right_Superior	Temporal_Superior	D-T66R1414E_RE_Right_Superior	246.018	Yes	DL6-26-22-3_D-T66R1414E_OCT_Image_RE_Line-2022-12-14-11-09-05	/local_home/local_scratch/ashirini/projects/dyer/Danielle/OCT_batch10_Aug19_2025/output/PipelineProcessed/OCT_crops_segmented/DL6-26-22-3_D-T66R1414E_OCT_Image_RE_Line-2022-12-14-11-09-05_256.tif	D-T66R1414E	RE	DL6-26-22-3	LCA	Rpe65	F	medium	9	E	none	low	small_speckles	severe_onl_degeneration_mid_RPE_degneeration	high	Temporal	left	Right	Superior	0	195	195	150	76	even_degeneration	no_focal_abarant structure	retinal degeneration
DL6-4-24-3_R-T44R25F_OCT_Image_RE_Line-2024-04-09-09-05-42_768	0.416758	0.589174	0	0	0	0	0	0.3	0.191832	0.187757	0.211601	0.152294	391	Yes	R-T44R25F_RE	Left_Optic_nerve	Nasal_Optic_nerve	R-T44R25F_RE_Left_Optic_nerve	281.144	Yes	DL6-4-24-3_R-T44R25F_OCT_Image_RE_Line-2024-04-09-09-05-42	/local_home/local_scratch/ashirini/projects/dyer/Danielle/OCT_batch10_Aug19_2025/output/PipelineProcessed/OCT_crops_segmented/DL6-4-24-3_R-T44R25F_OCT_Image_RE_Line-2024-04-09-09-05-42_768.tif	R-T44R25F	RE	DL6-4-24-3	AMD	Tsc	F	medium	12	F	none	low	Medium_Patterns	severe_onl_degeneration	high	Nasal	right	Left	Optic_nerve	0	-281	-281	-9	0	even_degeneration	no_focal_abarant structure	retinal degeneration
DL6-4-24-3_R-T48L526F_OCT_Image_LE_Line-2024-04-09-09-21-01_512	0.295805	0.550748	0	0	0	0	0	0.3	0.15591	0.187757	0.230514	0.242075	392	Yes	R-T48L526F_LE	Center_Inferior	Center_Inferior	R-T48L526F_LE_Center_Inferior	247.396	Yes	DL6-4-24-3_R-T48L526F_OCT_Image_LE_Line-2024-04-09-09-21-01	/local_home/local_scratch/ashirini/projects/dyer/Danielle/OCT_batch10_Aug19_2025/output/PipelineProcessed/OCT_crops_segmented/DL6-4-24-3_R-T48L526F_OCT_Image_LE_Line-2024-04-09-09-21-01_512.tif	R-T48L526F	LE	DL6-4-24-3	AMD	Tsc	F	medium	12	F	none	low	Medium_Patterns	severe_onl_degeneration	high	Center	center	Center	Inferior	0	14	-14	-247	190	even_degeneration	no_focal_abarant structure	retinal degeneration
DL6-7-23-3_G-TxL1361E_OCT_Image_RE_Line-2023-05-30-15-18-55_256	0.295805	0.596847	0	0	0	0	0	0.3	0.149543	0.244817	0.23889	0.174457	393	Yes	G-TxL1361E_RE	Right_Inferior	Temporal_Inferior	G-TxL1361E_RE_Right_Inferior	306.772	Yes	DL6-7-23-3_G-TxL1361E_OCT_Image_RE_Line-2023-05-30-15-18-55	/local_home/local_scratch/ashirini/projects/dyer/Danielle/OCT_batch10_Aug19_2025/output/PipelineProcessed/OCT_crops_segmented/DL6-7-23-3_G-TxL1361E_OCT_Image_RE_Line-2023-05-30-15-18-55_256.tif	G-TxL1361E	RE	DL6-7-23-3	DR	Ins2-Akita_M	M	slow	9	E	none	high	unknown	mid_multi-layer_degeneration	high	Temporal	left	Right	Inferior	0	230	230	-203	130	even_degeneration	no_focal_abarant structure	retinal degeneration
DL6-8-24-3_R-T83L582C_OCT_Image_RE_Line-2024-07-24-14-35-05_256	0.43771	0.612102	0.0909091	0	0	0.111111	0	0.2	0.144748	0.187757	0.181607	0.174457	394	Yes	R-T83L582C_RE	Right_Optic_nerve	Temporal_Optic_nerve	R-T83L582C_RE_Right_Optic_nerve	259.233	Yes	DL6-8-24-3_R-T83L582C_OCT_Image_RE_Line-2024-07-24-14-35-05	/local_home/local_scratch/ashirini/projects/dyer/Danielle/OCT_batch10_Aug19_2025/output/PipelineProcessed/OCT_crops_segmented/DL6-8-24-3_R-T83L582C_OCT_Image_RE_Line-2024-07-24-14-35-05_256.tif	R-T83L582C	RE	DL6-8-24-3	AMD	Tsc	M	medium	3	C	none	low	Medium_Patterns	mid_multi-layer_degeneration	medium	Temporal	left	Right	Optic_nerve	0	259	259	11	0	no_low_degeneration	no_focal_abarant structure	retinal degeneration
DL6-15-22-3_G-T1L1352F_OCT_Image_RE_Line-2022-06-28-09-37-03_768	0.295805	0.601912	0.0909091	0	0	0	0	0.2	0.128061	0.133173	0.23514	0.0994071	395	Yes	G-T1L1352F_RE	Left_Superior	Nasal_Superior	G-T1L1352F_RE_Left_Superior	304.784	Yes	DL6-15-22-3_G-T1L1352F_OCT_Image_RE_Line-2022-06-28-09-37-03	/local_home/local_scratch/ashirini/projects/dyer/Danielle/OCT_batch10_Aug19_2025/output/PipelineProcessed/OCT_crops_segmented/DL6-15-22-3_G-T1L1352F_OCT_Image_RE_Line-2022-06-28-09-37-03_768.tif	G-T1L1352F	RE	DL6-15-22-3	DR	Ins2-Akita_M	M	slow	12	F	none	high	unknown	mid_multi-layer_degeneration	high	Nasal	right	Left	Superior	0	-213	-213	218	165	no_low_degeneration	no_focal_abarant structure	retinal degeneration
DL6-8-24-3_R-T92L534F_OCT_Image_LE_Line-2024-07-24-14-58-00_768	0.295805	0.614859	0	0	0	0	0	0.2	0.143436	0.151822	0.221107	0.174457	396	Yes	R-T92L534F_LE	Left_Optic_nerve	Temporal_Optic_nerve	R-T92L534F_LE_Left_Optic_nerve	363.088	Yes	DL6-8-24-3_R-T92L534F_OCT_Image_LE_Line-2024-07-24-14-58-00	/local_home/local_scratch/ashirini/projects/dyer/Danielle/OCT_batch10_Aug19_2025/output/PipelineProcessed/OCT_crops_segmented/DL6-8-24-3_R-T92L534F_OCT_Image_LE_Line-2024-07-24-14-58-00_768.tif	R-T92L534F	LE	DL6-8-24-3	AMD	Tsc	F	medium	12	F	none	low	Medium_Patterns	severe_onl_degeneration	high	Temporal	right	Left	Optic_nerve	0	-363	363	-8	0	even_degeneration	no_focal_abarant structure	retinal degeneration
DL6-6-24-3_R-T58R530F_OCT_Image_RE_Line-2024-05-13-10-01-43_256	0.508663	0.530341	0.0909091	0.000789578	0.0657109	0.333333	0	0.3	0.184101	0.460677	0.287534	0.303533	397	Yes	R-T58R530F_RE	Right_Inferior	Temporal_Inferior	R-T58R530F_RE_Right_Inferior	283.019	Yes	DL6-6-24-3_R-T58R530F_OCT_Image_RE_Line-2024-05-13-10-01-43	/local_home/local_scratch/ashirini/projects/dyer/Danielle/OCT_batch10_Aug19_2025/output/PipelineProcessed/OCT_crops_segmented/DL6-6-24-3_R-T58R530F_OCT_Image_RE_Line-2024-05-13-10-01-43_256.tif	R-T58R530F	RE	DL6-6-24-3	AMD	Tsc	F	medium	12	F	none	low	Medium_Patterns	severe_onl_degeneration	high	Temporal	left	Right	Inferior	0	150	150	-240	179	even_degeneration	no_focal_abarant structure	retinal degeneration
DL6-24-22-3_D-T82L425D_OCT_Image_LE_Line-2022-11-15-10-22-02_256	0.43771	0.512048	0	0	0	0.333333	0	0.3	0.119261	0.125249	0.161462	0.0994071	398	Yes	D-T82L425D_LE	Center_Inferior	Center_Inferior	D-T82L425D_LE_Center_Inferior	187	Yes	DL6-24-22-3_D-T82L425D_OCT_Image_LE_Line-2022-11-15-10-22-02	/local_home/local_scratch/ashirini/projects/dyer/Danielle/OCT_batch10_Aug19_2025/output/PipelineProcessed/OCT_crops_segmented/DL6-24-22-3_D-T82L425D_OCT_Image_LE_Line-2022-11-15-10-22-02_256.tif	D-T82L425D	LE	DL6-24-22-3	LCA	Rpe65	F	medium	6	D	none	low	small_speckles	mild_onl_degeneration_mid_RPE_degneeration	high	Center	left	Center	Inferior	0	88	-88	-165	106	even_degeneration	no_focal_abarant structure	retinal degeneration
DL6-24-22-3_D-T84R424D_OCT_Image_LE_Line-2022-11-16-16-49-36_256	0.483766	0.618763	0	0	0	0.222222	0	0.5	0.236151	0.296925	0.0916655	0.143966	399	Yes	D-T84R424D_LE	Right_Inferior	Nasal_Inferior	D-T84R424D_LE_Right_Inferior	239.341	Yes	DL6-24-22-3_D-T84R424D_OCT_Image_LE_Line-2022-11-16-16-49-36	/local_home/local_scratch/ashirini/projects/dyer/Danielle/OCT_batch10_Aug19_2025/output/PipelineProcessed/OCT_crops_segmented/DL6-24-22-3_D-T84R424D_OCT_Image_LE_Line-2022-11-16-16-49-36_256.tif	D-T84R424D	LE	DL6-24-22-3	LCA	Rpe65	F	medium	6	D	none	low	small_speckles	mild_onl_degeneration_mid_RPE_degneeration	high	Nasal	left	Right	Inferior	0	178	-178	-160	113	even_degeneration	no_focal_abarant structure	retinal degeneration
DL6-15-22-3_G-T1L1352F_OCT_Image_RE_Line-2022-06-28-09-36-40_768	0.295805	0.616392	0.181818	0	0	0.222222	0	0.4	0.152932	0.224625	0.135402	0.0994071	400	Yes	G-T1L1352F_RE	Left_Optic_nerve	Nasal_Optic_nerve	G-T1L1352F_RE_Left_Optic_nerve	219.513	Yes	DL6-15-22-3_G-T1L1352F_OCT_Image_RE_Line-2022-06-28-09-36-40	/local_home/local_scratch/ashirini/projects/dyer/Danielle/OCT_batch10_Aug19_2025/output/PipelineProcessed/OCT_crops_segmented/DL6-15-22-3_G-T1L1352F_OCT_Image_RE_Line-2022-06-28-09-36-40_768.tif	G-T1L1352F	RE	DL6-15-22-3	DR	Ins2-Akita_M	M	slow	12	F	none	high	unknown	mid_multi-layer_degeneration	high	Nasal	right	Left	Optic_nerve	0	-219	-219	15	0	no_low_degeneration	no_focal_abarant structure	retinal degeneration
DL6-24-22-3_D-T82L425D_OCT_Image_RE_Line-2022-11-15-10-26-27_768	0.295805	0.501277	0	0	0	0.222222	0	0.3	0.251016	0.242341	0.095653	0.0940735	401	Yes	D-T82L425D_RE	Left_Superior	Nasal_Superior	D-T82L425D_RE_Left_Superior	242.26	Yes	DL6-24-22-3_D-T82L425D_OCT_Image_RE_Line-2022-11-15-10-26-27	/local_home/local_scratch/ashirini/projects/dyer/Danielle/OCT_batch10_Aug19_2025/output/PipelineProcessed/OCT_crops_segmented/DL6-24-22-3_D-T82L425D_OCT_Image_RE_Line-2022-11-15-10-26-27_768.tif	D-T82L425D	RE	DL6-24-22-3	LCA	Rpe65	F	medium	6	D	none	low	small_speckles	mild_onl_degeneration_mid_RPE_degneeration	high	Nasal	right	Left	Superior	0	-141	-141	197	139	even_degeneration	no_focal_abarant structure	retinal degeneration
DL6-4-24-3_R-T67R568F_OCT_Image_LE_Line-2024-04-08-09-37-53_256	0.440662	0.517778	0.272727	0	0	0	0	0	0.0888029	0.123286	0.301731	0.252628	402	Yes	R-T67R568F_LE	Right_Optic_nerve	Nasal_Optic_nerve	R-T67R568F_LE_Right_Optic_nerve	226.274	Yes	DL6-4-24-3_R-T67R568F_OCT_Image_LE_Line-2024-04-08-09-37-53	/local_home/local_scratch/ashirini/projects/dyer/Danielle/OCT_batch10_Aug19_2025/output/PipelineProcessed/OCT_crops_segmented/DL6-4-24-3_R-T67R568F_OCT_Image_LE_Line-2024-04-08-09-37-53_256.tif	R-T67R568F	LE	DL6-4-24-3	AMD	Tsc	M	medium	12	F	none	low	Medium_Patterns	severe_onl_degeneration	medium	Nasal	left	Right	Optic_nerve	0	224	-224	-32	0	even_degeneration	no_focal_abarant structure	retinal degeneration
DL6-24-22-3_D-T34L1404F_OCT_Image_RE_Line-2022-11-14-09-40-30_768	0.508663	0.489357	0.181818	0	0	0	0	0	0.106965	0.133173	0.441583	0.244834	403	Yes	D-T34L1404F_RE	Left_Inferior	Nasal_Inferior	D-T34L1404F_RE_Left_Inferior	338.031	Yes	DL6-24-22-3_D-T34L1404F_OCT_Image_RE_Line-2022-11-14-09-40-30	/local_home/local_scratch/ashirini/projects/dyer/Danielle/OCT_batch10_Aug19_2025/output/PipelineProcessed/OCT_crops_segmented/DL6-24-22-3_D-T34L1404F_OCT_Image_RE_Line-2022-11-14-09-40-30_768.tif	D-T34L1404F	RE	DL6-24-22-3	LCA	Rpe65	F	medium	12	F	none	low	small_speckles	severe_onl_degeneration_mid_RPE_degneeration	high	Nasal	right	Left	Inferior	0	-291	-291	-172	114	uneven_degeneration	no_focal_abarant structure	retinal degeneration
DL6-4-24-3_R-T59R566F_OCT_Image_RE_Line-2024-04-08-09-16-49_512	0.463914	0.587537	0.181818	0	0	0	0	0	0.0380856	0.0695539	0.3807	0.299122	404	Yes	R-T59R566F_RE	Center_Inferior	Center_Inferior	R-T59R566F_RE_Center_Inferior	163.294	Yes	DL6-4-24-3_R-T59R566F_OCT_Image_RE_Line-2024-04-08-09-16-49	/local_home/local_scratch/ashirini/projects/dyer/Danielle/OCT_batch10_Aug19_2025/output/PipelineProcessed/OCT_crops_segmented/DL6-4-24-3_R-T59R566F_OCT_Image_RE_Line-2024-04-08-09-16-49_512.tif	R-T59R566F	RE	DL6-4-24-3	AMD	Tsc	M	medium	12	F	none	low	Medium_Patterns	severe_onl_degeneration	medium	Center	center	Center	Inferior	0	-77	-77	-144	80	even_degeneration	no_focal_abarant structure	retinal degeneration
DL6-4-24-3_R-T59R566F_OCT_Image_LE_Line-2024-04-08-09-22-54_512	0.579616	0.508227	0.181818	0	0	0	0	0.1	0.106334	0.0863473	0.281317	0.324555	405	Yes	R-T59R566F_LE	Center_Superior	Center_Superior	R-T59R566F_LE_Center_Superior	169.65	Yes	DL6-4-24-3_R-T59R566F_OCT_Image_LE_Line-2024-04-08-09-22-54	/local_home/local_scratch/ashirini/projects/dyer/Danielle/OCT_batch10_Aug19_2025/output/PipelineProcessed/OCT_crops_segmented/DL6-4-24-3_R-T59R566F_OCT_Image_LE_Line-2024-04-08-09-22-54_512.tif	R-T59R566F	LE	DL6-4-24-3	AMD	Tsc	M	medium	12	F	none	low	Medium_Patterns	severe_onl_degeneration	high	Center	center	Center	Superior	0	109	-109	130	68	even_degeneration	no_focal_abarant structure	retinal degeneration
DL6-6-24-3_R-T76L531F_OCT_Image_LE_Line-2024-05-13-10-13-54_256	0.508663	0.45403	0.0909091	0	0	0	0	0.2	0.0696753	0.0687453	0.36824	0.303533	406	Yes	R-T76L531F_LE	Right_Superior	Nasal_Superior	R-T76L531F_LE_Right_Superior	320.652	Yes	DL6-6-24-3_R-T76L531F_OCT_Image_LE_Line-2024-05-13-10-13-54	/local_home/local_scratch/ashirini/projects/dyer/Danielle/OCT_batch10_Aug19_2025/output/PipelineProcessed/OCT_crops_segmented/DL6-6-24-3_R-T76L531F_OCT_Image_LE_Line-2024-05-13-10-13-54_256.tif	R-T76L531F	LE	DL6-6-24-3	AMD	Tsc	F	medium	12	F	none	low	Medium_Patterns	severe_onl_degeneration	high	Nasal	left	Right	Superior	0	253	-253	197	136	even_degeneration	no_focal_abarant structure	retinal degeneration
DL6-19-22-3_D-T43R1463E_OCT_Image_LE_Line-2022-08-23-09-20-17_256	0.295805	0.524841	0.0909091	0	0	0	0	0.1	0.123375	0.0869374	0.289692	0.474654	407	Yes	D-T43R1463E_LE	Right_Optic_nerve	Nasal_Optic_nerve	D-T43R1463E_LE_Right_Optic_nerve	254.637	Yes	DL6-19-22-3_D-T43R1463E_OCT_Image_LE_Line-2022-08-23-09-20-17	/local_home/local_scratch/ashirini/projects/dyer/Danielle/OCT_batch10_Aug19_2025/output/PipelineProcessed/OCT_crops_segmented/DL6-19-22-3_D-T43R1463E_OCT_Image_LE_Line-2022-08-23-09-20-17_256.tif	D-T43R1463E	LE	DL6-19-22-3	LCA	Rpe65	M	medium	9	E	none	low	small_speckles	severe_onl_degeneration_mid_RPE_degneeration	high	Nasal	left	Right	Optic_nerve	0	254	-254	-18	0	even_degeneration	no_focal_abarant structure	retinal degeneration
DL6-4-24-3_R-T1L570F_OCT_Image_LE_Line-2024-04-08-09-11-35_256	0.366758	0.511076	0.0909091	0	0	0	0	0	0.162378	0.184193	0.311416	0.324555	408	Yes	R-T1L570F_LE	Right_Inferior	Nasal_Inferior	R-T1L570F_LE_Right_Inferior	301.955	Yes	DL6-4-24-3_R-T1L570F_OCT_Image_LE_Line-2024-04-08-09-11-35	/local_home/local_scratch/ashirini/projects/dyer/Danielle/OCT_batch10_Aug19_2025/output/PipelineProcessed/OCT_crops_segmented/DL6-4-24-3_R-T1L570F_OCT_Image_LE_Line-2024-04-08-09-11-35_256.tif	R-T1L570F	LE	DL6-4-24-3	AMD	Tsc	M	medium	12	F	none	low	Medium_Patterns	mid_onl_degeneration	high	Nasal	left	Right	Inferior	0	216	-216	-211	152	even_degeneration	no_focal_abarant structure	retinal degeneration
DL6-4-24-3_R-T59R566F_OCT_Image_LE_Line-2024-04-08-09-23-47_768	0.350462	0.600591	0	0	0	0	0	0	0.205125	0.145709	0.375556	0.346935	409	Yes	R-T59R566F_LE	Left_Optic_nerve	Temporal_Optic_nerve	R-T59R566F_LE_Left_Optic_nerve	210.06	Yes	DL6-4-24-3_R-T59R566F_OCT_Image_LE_Line-2024-04-08-09-23-47	/local_home/local_scratch/ashirini/projects/dyer/Danielle/OCT_batch10_Aug19_2025/output/PipelineProcessed/OCT_crops_segmented/DL6-4-24-3_R-T59R566F_OCT_Image_LE_Line-2024-04-08-09-23-47_768.tif	R-T59R566F	LE	DL6-4-24-3	AMD	Tsc	M	medium	12	F	none	low	Medium_Patterns	severe_onl_degeneration	high	Temporal	right	Left	Optic_nerve	0	-210	210	-5	0	even_degeneration	no_focal_abarant structure	retinal degeneration
DL6-19-22-3_D-TxR1451F_OCT_Image_LE_Line-2022-08-23-09-52-17_768	0.511388	0.499395	0	0	0	0	0	0	0.162127	0.187757	0.40068	0.415174	410	Yes	D-TxR1451F_LE	Left_Inferior	Temporal_Inferior	D-TxR1451F_LE_Left_Inferior	256.02	Yes	DL6-19-22-3_D-TxR1451F_OCT_Image_LE_Line-2022-08-23-09-52-17	/local_home/local_scratch/ashirini/projects/dyer/Danielle/OCT_batch10_Aug19_2025/output/PipelineProcessed/OCT_crops_segmented/DL6-19-22-3_D-TxR1451F_OCT_Image_LE_Line-2022-08-23-09-52-17_768.tif	D-TxR1451F	LE	DL6-19-22-3	LCA	Rpe65	M	medium	12	F	none	low	small_speckles	severe_onl_degeneration_mid_RPE_degneeration	medium	Temporal	right	Left	Inferior	0	-139	139	-215	156	even_degeneration	no_focal_abarant structure	retinal degeneration
DL6-4-24-3_R-T32R527F_OCT_Image_LE_Line-2024-04-09-09-48-40_768	0.449455	0.549077	0	0	0	0	0	0	0.0621232	0.0785889	0.33735	0.383121	411	Yes	R-T32R527F_LE	Left_Superior	Temporal_Superior	R-T32R527F_LE_Left_Superior	375.778	Yes	DL6-4-24-3_R-T32R527F_OCT_Image_LE_Line-2024-04-09-09-48-40	/local_home/local_scratch/ashirini/projects/dyer/Danielle/OCT_batch10_Aug19_2025/output/PipelineProcessed/OCT_crops_segmented/DL6-4-24-3_R-T32R527F_OCT_Image_LE_Line-2024-04-09-09-48-40_768.tif	R-T32R527F	LE	DL6-4-24-3	AMD	Tsc	F	medium	12	F	none	low	Medium_Patterns	severe_onl_degeneration	high	Temporal	right	Left	Superior	0	-320	320	197	143	even_degeneration	no_focal_abarant structure	retinal degeneration
DL6-12-23-3_R-T46ExE_OCT_Image_LE_Line-2023-11-02-11-54-48_256	0.295805	0.56208	0.181818	0	0	0	0	0.1	0.278119	0.242341	0.317781	0.249506	412	Yes	R-T46ExE_LE	Right_Optic_nerve	Nasal_Optic_nerve	R-T46ExE_LE_Right_Optic_nerve	178.16	Yes	DL6-12-23-3_R-T46ExE_OCT_Image_LE_Line-2023-11-02-11-54-48	/local_home/local_scratch/ashirini/projects/dyer/Danielle/OCT_batch10_Aug19_2025/output/PipelineProcessed/OCT_crops_segmented/DL6-12-23-3_R-T46ExE_OCT_Image_LE_Line-2023-11-02-11-54-48_256.tif	R-T46ExE	LE	DL6-12-23-3	AMD	Tsc	F	medium	9	E	none	low	Medium_Patterns	severe_onl_degeneration	high	Nasal	left	Right	Optic_nerve	0	171	-171	-50	0	even_degeneration	no_focal_abarant structure	retinal degeneration
DL6-24-22-3_D-T81L471D_OCT_Image_RE_Line-2022-11-16-16-31-22_256	0.299344	0.498011	0.181818	0	0	0.111111	0	0	0.246082	0.306152	0.289252	0.292865	413	Yes	D-T81L471D_RE	Right_Optic_nerve	Temporal_Optic_nerve	D-T81L471D_RE_Right_Optic_nerve	135.96	Yes	DL6-24-22-3_D-T81L471D_OCT_Image_RE_Line-2022-11-16-16-31-22	/local_home/local_scratch/ashirini/projects/dyer/Danielle/OCT_batch10_Aug19_2025/output/PipelineProcessed/OCT_crops_segmented/DL6-24-22-3_D-T81L471D_OCT_Image_RE_Line-2022-11-16-16-31-22_256.tif	D-T81L471D	RE	DL6-24-22-3	LCA	Rpe65	M	medium	6	D	none	low	small_speckles	mild_onl_degeneration_mid_RPE_degneeration	high	Temporal	left	Right	Optic_nerve	0	134	134	-23	0	optic_nerve	no_focal_abarant structure	retinal degeneration
DL6-19-22-3_D-TxR1451F_OCT_Image_LE_Line-2022-08-23-09-52-06_768	0.295805	0.517067	0	0	0	0.111111	0	0	0.247133	0.263314	0.180578	0.2206	414	Yes	D-TxR1451F_LE	Left_Optic_nerve	Temporal_Optic_nerve	D-TxR1451F_LE_Left_Optic_nerve	136.528	Yes	DL6-19-22-3_D-TxR1451F_OCT_Image_LE_Line-2022-08-23-09-52-06	/local_home/local_scratch/ashirini/projects/dyer/Danielle/OCT_batch10_Aug19_2025/output/PipelineProcessed/OCT_crops_segmented/DL6-19-22-3_D-TxR1451F_OCT_Image_LE_Line-2022-08-23-09-52-06_768.tif	D-TxR1451F	LE	DL6-19-22-3	LCA	Rpe65	M	medium	12	F	none	low	small_speckles	severe_onl_degeneration_mid_RPE_degneeration	high	Temporal	right	Left	Optic_nerve	0	-136	136	-12	0	even_degeneration	no_focal_abarant structure	retinal degeneration
DL6-4-24-3_R-T87R569F_OCT_Image_LE_Line-2024-04-08-08-56-21_512	0.366758	0.510914	0	0	0	0	0	0	0.23654	0.230357	0.175308	0.174457	415	Yes	R-T87R569F_LE	Center_Inferior	Center_Inferior	R-T87R569F_LE_Center_Inferior	201.189	Yes	DL6-4-24-3_R-T87R569F_OCT_Image_LE_Line-2024-04-08-08-56-21	/local_home/local_scratch/ashirini/projects/dyer/Danielle/OCT_batch10_Aug19_2025/output/PipelineProcessed/OCT_crops_segmented/DL6-4-24-3_R-T87R569F_OCT_Image_LE_Line-2024-04-08-08-56-21_512.tif	R-T87R569F	LE	DL6-4-24-3	AMD	Tsc	M	medium	12	F	none	low	Medium_Patterns	severe_onl_degeneration	high	Center	center	Center	Inferior	0	101	-101	-174	105	even_degeneration	no_focal_abarant structure	retinal degeneration
DL6-12-23-3_R-T30ExF_OCT_Image_RE_Line-2023-11-02-10-40-27_512	0.395263	0.387426	0	0	0	0	0	0.1	0.210327	0.258268	0.249603	0.279657	416	Yes	R-T30ExF_RE	Left_Superior	Nasal_Superior	R-T30ExF_RE_Left_Superior	232.422	Yes	DL6-12-23-3_R-T30ExF_OCT_Image_RE_Line-2023-11-02-10-40-27	/local_home/local_scratch/ashirini/projects/dyer/Danielle/OCT_batch10_Aug19_2025/output/PipelineProcessed/OCT_crops_segmented/DL6-12-23-3_R-T30ExF_OCT_Image_RE_Line-2023-11-02-10-40-27_512.tif	R-T30ExF	RE	DL6-12-23-3	AMD	Tsc	F	medium	12	F	none	low	Medium_Patterns	severe_onl_degeneration	high	Nasal	center	Left	Superior	0	-128	-128	194	130	even_degeneration	no_focal_abarant structure	retinal degeneration
DL6-19-22-3_D-T45R1464E_OCT_Image_RE_Line-2022-08-24-16-10-17_768	0.366758	0.375962	0.0909091	0	0	0	0	0	0.158373	0.187757	0.234687	0.196356	417	Yes	D-T45R1464E_RE	Left_Optic_nerve	Nasal_Optic_nerve	D-T45R1464E_RE_Left_Optic_nerve	248.099	Yes	DL6-19-22-3_D-T45R1464E_OCT_Image_RE_Line-2022-08-24-16-10-17	/local_home/local_scratch/ashirini/projects/dyer/Danielle/OCT_batch10_Aug19_2025/output/PipelineProcessed/OCT_crops_segmented/DL6-19-22-3_D-T45R1464E_OCT_Image_RE_Line-2022-08-24-16-10-17_768.tif	D-T45R1464E	RE	DL6-19-22-3	LCA	Rpe65	M	medium	9	E	none	low	small_speckles	severe_onl_degeneration_mid_RPE_degneeration	high	Nasal	right	Left	Optic_nerve	0	-248	-248	-7	0	even_degeneration	no_focal_abarant structure	retinal degeneration
DL6-6-24-3_R-T76L531F_OCT_Image_RE_Line-2024-05-13-10-26-00_256	0.366758	0.513564	0	0	0	0	0	0	0.065531	0.0785889	0.276572	0.128243	418	Yes	R-T76L531F_RE	Right_Superior	Temporal_Superior	R-T76L531F_RE_Right_Superior	395.38	Yes	DL6-6-24-3_R-T76L531F_OCT_Image_RE_Line-2024-05-13-10-26-00	/local_home/local_scratch/ashirini/projects/dyer/Danielle/OCT_batch10_Aug19_2025/output/PipelineProcessed/OCT_crops_segmented/DL6-6-24-3_R-T76L531F_OCT_Image_RE_Line-2024-05-13-10-26-00_256.tif	R-T76L531F	RE	DL6-6-24-3	AMD	Tsc	F	medium	12	F	none	low	Medium_Patterns	severe_onl_degeneration	high	Temporal	left	Right	Superior	0	273	273	286	219	even_degeneration	no_focal_abarant structure	retinal degeneration
DL6-12-23-3_R-T46ExE_OCT_Image_RE_Line-2023-11-02-11-46-02_768	0.366758	0.539336	0	0	0	0	0	0	0.119025	0.133173	0.213031	0.0994071	419	Yes	R-T46ExE_RE	Left_Optic_nerve	Nasal_Optic_nerve	R-T46ExE_RE_Left_Optic_nerve	324.039	Yes	DL6-12-23-3_R-T46ExE_OCT_Image_RE_Line-2023-11-02-11-46-02	/local_home/local_scratch/ashirini/projects/dyer/Danielle/OCT_batch10_Aug19_2025/output/PipelineProcessed/OCT_crops_segmented/DL6-12-23-3_R-T46ExE_OCT_Image_RE_Line-2023-11-02-11-46-02_768.tif	R-T46ExE	RE	DL6-12-23-3	AMD	Tsc	F	medium	9	E	none	low	Medium_Patterns	severe_onl_degeneration	high	Nasal	right	Left	Optic_nerve	0	-324	-324	5	0	even_degeneration	no_focal_abarant structure	retinal degeneration
DL6-19-22-3_D-TxR1451F_OCT_Image_LE_Line-2022-08-23-09-52-06_256	0.340516	0.481963	0	0	0	0	0	0	0.106403	0.0785889	0.184395	0.146699	420	Yes	D-TxR1451F_LE	Right_Optic_nerve	Nasal_Optic_nerve	D-TxR1451F_LE_Right_Optic_nerve	352.204	Yes	DL6-19-22-3_D-TxR1451F_OCT_Image_LE_Line-2022-08-23-09-52-06	/local_home/local_scratch/ashirini/projects/dyer/Danielle/OCT_batch10_Aug19_2025/output/PipelineProcessed/OCT_crops_segmented/DL6-19-22-3_D-TxR1451F_OCT_Image_LE_Line-2022-08-23-09-52-06_256.tif	D-TxR1451F	LE	DL6-19-22-3	LCA	Rpe65	M	medium	12	F	none	low	small_speckles	severe_onl_degeneration_mid_RPE_degneeration	high	Nasal	left	Right	Optic_nerve	0	352	-352	-12	0	even_degeneration	no_focal_abarant structure	retinal degeneration
DL6-19-22-3_D-T45R1464E_OCT_Image_LE_Line-2022-08-24-16-28-35_768	0.366758	0.437957	0	0	0	0	0	0	0.13086	0.133173	0.24104	0.174457	421	Yes	D-T45R1464E_LE	Left_Optic_nerve	Temporal_Optic_nerve	D-T45R1464E_LE_Left_Optic_nerve	238.302	Yes	DL6-19-22-3_D-T45R1464E_OCT_Image_LE_Line-2022-08-24-16-28-35	/local_home/local_scratch/ashirini/projects/dyer/Danielle/OCT_batch10_Aug19_2025/output/PipelineProcessed/OCT_crops_segmented/DL6-19-22-3_D-T45R1464E_OCT_Image_LE_Line-2022-08-24-16-28-35_768.tif	D-T45R1464E	LE	DL6-19-22-3	LCA	Rpe65	M	medium	9	E	none	low	small_speckles	severe_onl_degeneration_mid_RPE_degneeration	medium	Temporal	right	Left	Optic_nerve	0	-238	238	-12	0	uneven_degeneration	no_focal_abarant structure	retinal degeneration
DL6-19-22-3_D-TxR1451F_OCT_Image_RE_Line-2022-08-23-10-12-06_512	0.309856	0.546878	0	0	0	0	0	0	0.149216	0.152955	0.23613	0.189319	422	Yes	D-TxR1451F_RE	Left_Inferior	Nasal_Inferior	D-TxR1451F_RE_Left_Inferior	284.042	Yes	DL6-19-22-3_D-TxR1451F_OCT_Image_RE_Line-2022-08-23-10-12-06	/local_home/local_scratch/ashirini/projects/dyer/Danielle/OCT_batch10_Aug19_2025/output/PipelineProcessed/OCT_crops_segmented/DL6-19-22-3_D-TxR1451F_OCT_Image_RE_Line-2022-08-23-10-12-06_512.tif	D-TxR1451F	RE	DL6-19-22-3	LCA	Rpe65	M	medium	12	F	none	low	small_speckles	severe_onl_degeneration_mid_RPE_degneeration	high	Nasal	center	Left	Inferior	0	-246	-246	-142	84	even_degeneration	no_focal_abarant structure	retinal degeneration
DL6-12-23-3_R-T30ExF_OCT_Image_LE_Line-2023-11-02-10-48-38_512	0.366758	0.418937	0	0	0	0	0	0.1	0.103981	0.0806852	0.20312	0.225148	423	Yes	R-T30ExF_LE	Center_Superior	Center_Superior	R-T30ExF_LE_Center_Superior	223.707	Yes	DL6-12-23-3_R-T30ExF_OCT_Image_LE_Line-2023-11-02-10-48-38	/local_home/local_scratch/ashirini/projects/dyer/Danielle/OCT_batch10_Aug19_2025/output/PipelineProcessed/OCT_crops_segmented/DL6-12-23-3_R-T30ExF_OCT_Image_LE_Line-2023-11-02-10-48-38_512.tif	R-T30ExF	LE	DL6-12-23-3	AMD	Tsc	F	medium	12	F	none	low	Medium_Patterns	severe_onl_degeneration	high	Center	center	Center	Superior	0	94	-94	203	143	even_degeneration	no_focal_abarant structure	retinal degeneration
DL6-4-24-3_R-T59R566F_OCT_Image_LE_Line-2024-04-08-09-22-54_768	0.366758	0.536642	0	0	0	0	0	0.2	0.141516	0.161784	0.228848	0.249506	424	Yes	R-T59R566F_LE	Left_Superior	Temporal_Superior	R-T59R566F_LE_Left_Superior	187.417	Yes	DL6-4-24-3_R-T59R566F_OCT_Image_LE_Line-2024-04-08-09-22-54	/local_home/local_scratch/ashirini/projects/dyer/Danielle/OCT_batch10_Aug19_2025/output/PipelineProcessed/OCT_crops_segmented/DL6-4-24-3_R-T59R566F_OCT_Image_LE_Line-2024-04-08-09-22-54_768.tif	R-T59R566F	LE	DL6-4-24-3	AMD	Tsc	M	medium	12	F	none	low	Medium_Patterns	severe_onl_degeneration	high	Temporal	right	Left	Superior	0	-135	135	130	68	even_degeneration	no_focal_abarant structure	retinal degeneration
DL6-4-24-3_R-T87R569F_OCT_Image_RE_Line-2024-04-08-08-49-50_768	0.366758	0.545332	0	0	0	0	0	0.1	0.208737	0.189461	0.202905	0.249506	425	Yes	R-T87R569F_RE	Left_Optic_nerve	Nasal_Optic_nerve	R-T87R569F_RE_Left_Optic_nerve	373.015	Yes	DL6-4-24-3_R-T87R569F_OCT_Image_RE_Line-2024-04-08-08-49-50	/local_home/local_scratch/ashirini/projects/dyer/Danielle/OCT_batch10_Aug19_2025/output/PipelineProcessed/OCT_crops_segmented/DL6-4-24-3_R-T87R569F_OCT_Image_RE_Line-2024-04-08-08-49-50_768.tif	R-T87R569F	RE	DL6-4-24-3	AMD	Tsc	M	medium	12	F	none	low	Medium_Patterns	severe_onl_degeneration	high	Nasal	right	Left	Optic_nerve	0	-366	-366	-72	12	even_degeneration	no_focal_abarant structure	retinal degeneration
DL6-26-22-3_D-T68L1415E_OCT_Image_RE_Line-2022-12-13-08-50-41_768	0.295805	0.523347	0.181818	0	0	0	0	0	0.295641	0.187757	0.160527	0.174457	426	Yes	D-T68L1415E_RE	Left_Optic_nerve	Nasal_Optic_nerve	D-T68L1415E_RE_Left_Optic_nerve	312.872	Yes	DL6-26-22-3_D-T68L1415E_OCT_Image_RE_Line-2022-12-13-08-50-41	/local_home/local_scratch/ashirini/projects/dyer/Danielle/OCT_batch10_Aug19_2025/output/PipelineProcessed/OCT_crops_segmented/DL6-26-22-3_D-T68L1415E_OCT_Image_RE_Line-2022-12-13-08-50-41_768.tif	D-T68L1415E	RE	DL6-26-22-3	LCA	Rpe65	F	medium	9	E	none	low	small_speckles	severe_onl_degeneration_mid_RPE_degneeration	high	Nasal	right	Left	Optic_nerve	0	-308	-308	-55	0	even_degeneration	no_focal_abarant structure	retinal degeneration
DL6-23-22-3_D-T4R421C_OCT_Image_RE_Line-2022-10-31-10-14-22_768	0.366758	0.587433	0.181818	0	0	0	0	0	0.226029	0.289614	0.0909449	0.0994071	427	Yes	D-T4R421C_RE	Left_Inferior	Nasal_Inferior	D-T4R421C_RE_Left_Inferior	241.979	Yes	DL6-23-22-3_D-T4R421C_OCT_Image_RE_Line-2022-10-31-10-14-22	/local_home/local_scratch/ashirini/projects/dyer/Danielle/OCT_batch10_Aug19_2025/output/PipelineProcessed/OCT_crops_segmented/DL6-23-22-3_D-T4R421C_OCT_Image_RE_Line-2022-10-31-10-14-22_768.tif	D-T4R421C	RE	DL6-23-22-3	LCA	Rpe65	F	medium	3	C	none	low	small_speckles	mild_onl_degeneration_mid_RPE_degneeration	high	Nasal	right	Left	Inferior	0	-165	-165	-177	126	even_degeneration	no_focal_abarant structure	retinal degeneration
DL6-8-24-3_R-T98R535F_OCT_Image_RE_Line-2024-07-24-15-16-40_768	0.43771	0.57829	0.181818	0	0	0	0	0	0.248111	0.238943	0.183518	0.133629	428	Yes	R-T98R535F_RE	Left_Superior	Nasal_Superior	R-T98R535F_RE_Left_Superior	324.427	Yes	DL6-8-24-3_R-T98R535F_OCT_Image_RE_Line-2024-07-24-15-16-40	/local_home/local_scratch/ashirini/projects/dyer/Danielle/OCT_batch10_Aug19_2025/output/PipelineProcessed/OCT_crops_segmented/DL6-8-24-3_R-T98R535F_OCT_Image_RE_Line-2024-07-24-15-16-40_768.tif	R-T98R535F	RE	DL6-8-24-3	AMD	Tsc	F	medium	12	F	none	low	Medium_Patterns	severe_onl_degeneration	high	Nasal	right	Left	Superior	0	-198	-198	257	201	even_degeneration	no_focal_abarant structure	retinal degeneration
DL6-8-24-3_R-T10R537F_OCT_Image_LE_Line-2024-07-24-15-38-39_768	0.43771	0.620279	0	0	0	0	0	0	0.255969	0.232046	0.229544	0.174457	429	Yes	R-T10R537F_LE	Left_Superior	Temporal_Superior	R-T10R537F_LE_Left_Superior	381.329	Yes	DL6-8-24-3_R-T10R537F_OCT_Image_LE_Line-2024-07-24-15-38-39	/local_home/local_scratch/ashirini/projects/dyer/Danielle/OCT_batch10_Aug19_2025/output/PipelineProcessed/OCT_crops_segmented/DL6-8-24-3_R-T10R537F_OCT_Image_LE_Line-2024-07-24-15-38-39_768.tif	R-T10R537F	LE	DL6-8-24-3	AMD	Tsc	F	medium	12	F	none	low	Medium_Patterns	severe_onl_degeneration	high	Temporal	right	Left	Superior	756	-334	334	184	124	even_degeneration	no_focal_abarant structure	retinal degeneration
DL6-8-24-3_R-T10R537F_OCT_Image_RE_Line-2024-07-24-15-43-27_256	0.463914	0.598266	0	0	0	0	0	0	0.159323	0.175773	0.16282	0.202174	430	Yes	R-T10R537F_RE	Right_Inferior	Temporal_Inferior	R-T10R537F_RE_Right_Inferior	271.765	Yes	DL6-8-24-3_R-T10R537F_OCT_Image_RE_Line-2024-07-24-15-43-27	/local_home/local_scratch/ashirini/projects/dyer/Danielle/OCT_batch10_Aug19_2025/output/PipelineProcessed/OCT_crops_segmented/DL6-8-24-3_R-T10R537F_OCT_Image_RE_Line-2024-07-24-15-43-27_256.tif	R-T10R537F	RE	DL6-8-24-3	AMD	Tsc	F	medium	12	F	none	low	Medium_Patterns	severe_onl_degeneration	high	Temporal	left	Right	Inferior	0	184	184	-200	146	even_degeneration	no_focal_abarant structure	retinal degeneration
DL6-6-24-3_R-T76L531F_OCT_Image_LE_Line-2024-05-13-10-16-04_768	0.366758	0.634479	0	0	0	0	0	0.1	0.176908	0.23503	0.137435	0.169123	431	Yes	R-T76L531F_LE	Left_Inferior	Temporal_Inferior	R-T76L531F_LE_Left_Inferior	321.734	Yes	DL6-6-24-3_R-T76L531F_OCT_Image_LE_Line-2024-05-13-10-16-04	/local_home/local_scratch/ashirini/projects/dyer/Danielle/OCT_batch10_Aug19_2025/output/PipelineProcessed/OCT_crops_segmented/DL6-6-24-3_R-T76L531F_OCT_Image_LE_Line-2024-05-13-10-16-04_768.tif	R-T76L531F	LE	DL6-6-24-3	AMD	Tsc	F	medium	12	F	none	low	Medium_Patterns	severe_onl_degeneration	high	Temporal	right	Left	Inferior	0	-227	227	-228	167	even_degeneration	no_focal_abarant structure	retinal degeneration
DL6-19-22-3_L-TxL1625E_OCT_Image_RE_Line-2022-08-23-08-54-53_256	0.295805	0.690837	0	0	0	0	0	0.1	0.21042	0.20873	0.169132	0.0994071	432	Yes	L-TxL1625E_RE	Right_Inferior	Temporal_Inferior	L-TxL1625E_RE_Right_Inferior	257.402	Yes	DL6-19-22-3_L-TxL1625E_OCT_Image_RE_Line-2022-08-23-08-54-53	/local_home/local_scratch/ashirini/projects/dyer/Danielle/OCT_batch10_Aug19_2025/output/PipelineProcessed/OCT_crops_segmented/DL6-19-22-3_L-TxL1625E_OCT_Image_RE_Line-2022-08-23-08-54-53_256.tif	L-TxL1625E	RE	DL6-19-22-3	Control	C57BL6J	M	none	9	E	none	low	unknown	none	high	Temporal	left	Right	Inferior	0	184	184	-180	122	no_low_degeneration	no_focal_abarant structure	retinal degeneration
DL6-23-22-3_D-T4R421C_OCT_Image_LE_Line-2022-10-31-10-07-25_256	0.295805	0.656603	0	0	0	0	0	0.1	0.218565	0.244437	0.0973326	0.0994071	433	Yes	D-T4R421C_LE	Right_Optic_nerve	Nasal_Optic_nerve	D-T4R421C_LE_Right_Optic_nerve	163.49	Yes	DL6-23-22-3_D-T4R421C_OCT_Image_LE_Line-2022-10-31-10-07-25	/local_home/local_scratch/ashirini/projects/dyer/Danielle/OCT_batch10_Aug19_2025/output/PipelineProcessed/OCT_crops_segmented/DL6-23-22-3_D-T4R421C_OCT_Image_LE_Line-2022-10-31-10-07-25_256.tif	D-T4R421C	LE	DL6-23-22-3	LCA	Rpe65	F	medium	3	C	none	low	small_speckles	mild_onl_degeneration_mid_RPE_degneeration	high	Nasal	left	Right	Optic_nerve	0	155	-155	-52	0	even_degeneration	no_focal_abarant structure	retinal degeneration
DL6-26-22-3_D-T68L1415E_OCT_Image_LE_Line-2022-12-13-08-43-55_256	0.369976	0.59627	0	0	0	0	0	0	0.207326	0.176947	0.105716	0.102811	434	Yes	D-T68L1415E_LE	Right_Superior	Nasal_Superior	D-T68L1415E_LE_Right_Superior	305.118	Yes	DL6-26-22-3_D-T68L1415E_OCT_Image_LE_Line-2022-12-13-08-43-55	/local_home/local_scratch/ashirini/projects/dyer/Danielle/OCT_batch10_Aug19_2025/output/PipelineProcessed/OCT_crops_segmented/DL6-26-22-3_D-T68L1415E_OCT_Image_LE_Line-2022-12-13-08-43-55_256.tif	D-T68L1415E	LE	DL6-26-22-3	LCA	Rpe65	F	medium	9	E	none	low	small_speckles	severe_onl_degeneration_mid_RPE_degneeration	high	Nasal	left	Right	Superior	2898	269	-269	144	86	even_degeneration	no_focal_abarant structure	retinal degeneration
DL6-26-22-3_D-T68L1415E_OCT_Image_RE_Line-2022-12-13-08-50-04_256	0.366758	0.571849	0	0	0	0	0	0	0.229862	0.189704	0.109127	0.0994071	435	Yes	D-T68L1415E_RE	Right_Superior	Temporal_Superior	D-T68L1415E_RE_Right_Superior	232.407	Yes	DL6-26-22-3_D-T68L1415E_OCT_Image_RE_Line-2022-12-13-08-50-04	/local_home/local_scratch/ashirini/projects/dyer/Danielle/OCT_batch10_Aug19_2025/output/PipelineProcessed/OCT_crops_segmented/DL6-26-22-3_D-T68L1415E_OCT_Image_RE_Line-2022-12-13-08-50-04_256.tif	D-T68L1415E	RE	DL6-26-22-3	LCA	Rpe65	F	medium	9	E	none	low	small_speckles	severe_onl_degeneration_mid_RPE_degneeration	high	Temporal	left	Right	Superior	12554	187	187	138	82	even_degeneration	no_focal_abarant structure	retinal degeneration
DL6-19-22-3_D-TxL1452F_OCT_Image_RE_Line-2022-08-23-10-24-26_512	0.295805	0.56964	0	0	0	0	0	0	0.177433	0.187757	0.0572668	0.0994071	436	Yes	D-TxL1452F_RE	Center_Inferior	Center_Inferior	D-TxL1452F_RE_Center_Inferior	228.464	Yes	DL6-19-22-3_D-TxL1452F_OCT_Image_RE_Line-2022-08-23-10-24-26	/local_home/local_scratch/ashirini/projects/dyer/Danielle/OCT_batch10_Aug19_2025/output/PipelineProcessed/OCT_crops_segmented/DL6-19-22-3_D-TxL1452F_OCT_Image_RE_Line-2022-08-23-10-24-26_512.tif	D-TxL1452F	RE	DL6-19-22-3	LCA	Rpe65	M	medium	12	F	none	low	small_speckles	severe_onl_degeneration_mid_RPE_degneeration	high	Center	center	Center	Inferior	0	-80	-80	-214	155	even_degeneration	no_focal_abarant structure	retinal degeneration
DL6-2-23-3_G-T69L377D_OCT_Image_RE_Line-2023-01-26-08-44-13_256	0.295805	0.599993	0	0	0	0	0	0	0.177938	0.187757	0.129647	0.0994071	437	Yes	G-T69L377D_RE	Right_Superior	Temporal_Superior	G-T69L377D_RE_Right_Superior	273.117	Yes	DL6-2-23-3_G-T69L377D_OCT_Image_RE_Line-2023-01-26-08-44-13	/local_home/local_scratch/ashirini/projects/dyer/Danielle/OCT_batch10_Aug19_2025/output/PipelineProcessed/OCT_crops_segmented/DL6-2-23-3_G-T69L377D_OCT_Image_RE_Line-2023-01-26-08-44-13_256.tif	G-T69L377D	RE	DL6-2-23-3	DR	Ins2-Akita_M	M	slow	6	D	none	high	unknown	mid_multi-layer_degeneration	high	Temporal	left	Right	Superior	0	177	177	208	150	no_low_degeneration	no_focal_abarant structure	retinal degeneration
DL6-24-22-3_D-T34L1404F_OCT_Image_LE_Line-2022-11-16-17-00-39_768	0.295805	0.590147	0	0	0	0	0	0	0.22555	0.178532	0.112012	0.0994071	438	Yes	D-T34L1404F_LE	Left_Optic_nerve	Temporal_Optic_nerve	D-T34L1404F_LE_Left_Optic_nerve	347.052	Yes	DL6-24-22-3_D-T34L1404F_OCT_Image_LE_Line-2022-11-16-17-00-39	/local_home/local_scratch/ashirini/projects/dyer/Danielle/OCT_batch10_Aug19_2025/output/PipelineProcessed/OCT_crops_segmented/DL6-24-22-3_D-T34L1404F_OCT_Image_LE_Line-2022-11-16-17-00-39_768.tif	D-T34L1404F	LE	DL6-24-22-3	LCA	Rpe65	F	medium	12	F	none	low	small_speckles	severe_onl_degeneration_mid_RPE_degneeration	high	Temporal	right	Left	Optic_nerve	0	-342	342	-59	0	even_degeneration	no_focal_abarant structure	retinal degeneration
DL6-12-23-3_R-T46ExE_OCT_Image_RE_Line-2023-11-02-11-46-02_256	0.366758	0.646882	0	0	0	0	0	0	0.204368	0.20873	0.197643	0.0994071	439	Yes	R-T46ExE_RE	Right_Optic_nerve	Temporal_Optic_nerve	R-T46ExE_RE_Right_Optic_nerve	164.076	Yes	DL6-12-23-3_R-T46ExE_OCT_Image_RE_Line-2023-11-02-11-46-02	/local_home/local_scratch/ashirini/projects/dyer/Danielle/OCT_batch10_Aug19_2025/output/PipelineProcessed/OCT_crops_segmented/DL6-12-23-3_R-T46ExE_OCT_Image_RE_Line-2023-11-02-11-46-02_256.tif	R-T46ExE	RE	DL6-12-23-3	AMD	Tsc	F	medium	9	E	none	low	Medium_Patterns	severe_onl_degeneration	high	Temporal	left	Right	Optic_nerve	0	164	164	5	0	even_degeneration	no_focal_abarant structure	retinal degeneration
DL6-6-24-3_R-T9L572F_OCT_Image_RE_Line-2024-05-13-09-54-55_512	0.295805	0.574894	0	0	0	0	0	0	0.213425	0.242341	0.220702	0.0994071	440	Yes	R-T9L572F_RE	Center_Superior	Center_Superior	R-T9L572F_RE_Center_Superior	174.416	Yes	DL6-6-24-3_R-T9L572F_OCT_Image_RE_Line-2024-05-13-09-54-55	/local_home/local_scratch/ashirini/projects/dyer/Danielle/OCT_batch10_Aug19_2025/output/PipelineProcessed/OCT_crops_segmented/DL6-6-24-3_R-T9L572F_OCT_Image_RE_Line-2024-05-13-09-54-55_512.tif	R-T9L572F	RE	DL6-6-24-3	AMD	Tsc	M	medium	12	F	none	low	Medium_Patterns	severe_onl_degeneration	high	Center	center	Center	Superior	0	-89	-89	150	91	even_degeneration	no_focal_abarant structure	retinal degeneration
DL6-8-24-3_R-T73R579C_OCT_Image_LE_Line-2024-07-24-13-52-45_256	0.449455	0.636931	0.181818	0	0	0.111111	0	0	0.402844	0.328008	0.214786	0.11183	441	Yes	R-T73R579C_LE	Right_Optic_nerve	Nasal_Optic_nerve	R-T73R579C_LE_Right_Optic_nerve	159.656	Yes	DL6-8-24-3_R-T73R579C_OCT_Image_LE_Line-2024-07-24-13-52-45	/local_home/local_scratch/ashirini/projects/dyer/Danielle/OCT_batch10_Aug19_2025/output/PipelineProcessed/OCT_crops_segmented/DL6-8-24-3_R-T73R579C_OCT_Image_LE_Line-2024-07-24-13-52-45_256.tif	R-T73R579C	LE	DL6-8-24-3	AMD	Tsc	M	medium	3	C	none	low	Medium_Patterns	mid_multi-layer_degeneration	high	Nasal	left	Right	Optic_nerve	0	157	-157	-29	0	optic_nerve	no_focal_abarant structure	retinal degeneration
DL6-2-23-3_G-T69L377D_OCT_Image_RE_Line-2023-01-26-08-45-07_256	0.366758	0.570892	0.0909091	0	0	0	0	0	0.309938	0.351509	0.245288	0.249506	442	Yes	G-T69L377D_RE	Right_Optic_nerve	Temporal_Optic_nerve	G-T69L377D_RE_Right_Optic_nerve	176.284	Yes	DL6-2-23-3_G-T69L377D_OCT_Image_RE_Line-2023-01-26-08-45-07	/local_home/local_scratch/ashirini/projects/dyer/Danielle/OCT_batch10_Aug19_2025/output/PipelineProcessed/OCT_crops_segmented/DL6-2-23-3_G-T69L377D_OCT_Image_RE_Line-2023-01-26-08-45-07_256.tif	G-T69L377D	RE	DL6-2-23-3	DR	Ins2-Akita_M	M	slow	6	D	none	high	unknown	mid_multi-layer_degeneration	high	Temporal	left	Right	Optic_nerve	0	176	176	10	0	no_low_degeneration	no_focal_abarant structure	retinal degeneration
DL6-6-24-3_R-T35L576F_OCT_Image_LE_Line-2024-05-13-09-10-30_256	0.366758	0.52609	0.0909091	0	0	0.111111	0	0	0.42105	0.406093	0.295109	0.249506	443	Yes	R-T35L576F_LE	Right_Optic_nerve	Nasal_Optic_nerve	R-T35L576F_LE_Right_Optic_nerve	132.853	Yes	DL6-6-24-3_R-T35L576F_OCT_Image_LE_Line-2024-05-13-09-10-30	/local_home/local_scratch/ashirini/projects/dyer/Danielle/OCT_batch10_Aug19_2025/output/PipelineProcessed/OCT_crops_segmented/DL6-6-24-3_R-T35L576F_OCT_Image_LE_Line-2024-05-13-09-10-30_256.tif	R-T35L576F	LE	DL6-6-24-3	AMD	Tsc	M	medium	12	F	none	low	Medium_Patterns	severe_onl_degeneration	medium	Nasal	left	Right	Optic_nerve	0	127	-127	-39	0	even_degeneration	no_focal_abarant structure	retinal degeneration
DL6-4-24-3_R-T87R569F_OCT_Image_LE_Line-2024-04-08-08-53-45_768	0.43771	0.526237	0	0.0161074	0.240709	0	0	0.1	0.225983	0.412889	0.104577	0.174457	444	Yes	R-T87R569F_LE	Left_Optic_nerve	Temporal_Optic_nerve	R-T87R569F_LE_Left_Optic_nerve	211.149	Yes	DL6-4-24-3_R-T87R569F_OCT_Image_LE_Line-2024-04-08-08-53-45	/local_home/local_scratch/ashirini/projects/dyer/Danielle/OCT_batch10_Aug19_2025/output/PipelineProcessed/OCT_crops_segmented/DL6-4-24-3_R-T87R569F_OCT_Image_LE_Line-2024-04-08-08-53-45_768.tif	R-T87R569F	LE	DL6-4-24-3	AMD	Tsc	M	medium	12	F	none	low	Medium_Patterns	severe_onl_degeneration	high	Temporal	right	Left	Optic_nerve	0	-210	210	-22	0	fail_segmentation	no_focal_abarant structure	retinal degeneration
DL6-26-22-3_D-T66R1414E_OCT_Image_LE_Line-2022-12-14-11-00-47_256	0.463914	0.572183	0	0	0	0	0	0.1	0.28946	0.242341	0.181295	0.127124	445	Yes	D-T66R1414E_LE	Right_Superior	Nasal_Superior	D-T66R1414E_LE_Right_Superior	236.444	Yes	DL6-26-22-3_D-T66R1414E_OCT_Image_LE_Line-2022-12-14-11-00-47	/local_home/local_scratch/ashirini/projects/dyer/Danielle/OCT_batch10_Aug19_2025/output/PipelineProcessed/OCT_crops_segmented/DL6-26-22-3_D-T66R1414E_OCT_Image_LE_Line-2022-12-14-11-00-47_256.tif	D-T66R1414E	LE	DL6-26-22-3	LCA	Rpe65	F	medium	9	E	none	low	small_speckles	severe_onl_degeneration_mid_RPE_degneeration	high	Nasal	left	Right	Superior	17082	175	-175	159	102	even_degeneration	no_focal_abarant structure	retinal degeneration
DL6-8-24-3_R-T98R535F_OCT_Image_LE_Line-2024-07-24-15-12-50_256	0.43771	0.62535	0	0	0	0	0	0.2	0.290489	0.296925	0.185168	0.174457	446	Yes	R-T98R535F_LE	Right_Inferior	Nasal_Inferior	R-T98R535F_LE_Right_Inferior	307.592	Yes	DL6-8-24-3_R-T98R535F_OCT_Image_LE_Line-2024-07-24-15-12-50	/local_home/local_scratch/ashirini/projects/dyer/Danielle/OCT_batch10_Aug19_2025/output/PipelineProcessed/OCT_crops_segmented/DL6-8-24-3_R-T98R535F_OCT_Image_LE_Line-2024-07-24-15-12-50_256.tif	R-T98R535F	LE	DL6-8-24-3	AMD	Tsc	F	medium	12	F	none	low	Medium_Patterns	severe_onl_degeneration	high	Nasal	left	Right	Inferior	0	217	-217	-218	161	even_degeneration	no_focal_abarant structure	retinal degeneration
DL6-15-22-3_G-T1L1352F_OCT_Image_LE_Line-2022-06-28-09-31-05_768	0.43771	0.677879	0.0909091	0	0	0	0	0.2	0.210278	0.24681	0.284123	0.174457	447	Yes	G-T1L1352F_LE	Center_Inferior	Center_Inferior	G-T1L1352F_LE_Center_Inferior	236.546	Yes	DL6-15-22-3_G-T1L1352F_OCT_Image_LE_Line-2022-06-28-09-31-05	/local_home/local_scratch/ashirini/projects/dyer/Danielle/OCT_batch10_Aug19_2025/output/PipelineProcessed/OCT_crops_segmented/DL6-15-22-3_G-T1L1352F_OCT_Image_LE_Line-2022-06-28-09-31-05_768.tif	G-T1L1352F	LE	DL6-15-22-3	DR	Ins2-Akita_M	M	slow	12	F	none	high	unknown	mid_multi-layer_degeneration	high	Center	right	Center	Inferior	0	-73	73	-225	160	no_low_degeneration	no_focal_abarant structure	retinal degeneration
DL6-4-24-3_R-T32R527F_OCT_Image_RE_Line-2024-04-09-09-39-46_256	0.379553	0.728978	0.0909091	0	0	0	0	0.1	0.28693	0.267681	0.233963	0.187991	448	Yes	R-T32R527F_RE	Right_Optic_nerve	Temporal_Optic_nerve	R-T32R527F_RE_Right_Optic_nerve	300.885	Yes	DL6-4-24-3_R-T32R527F_OCT_Image_RE_Line-2024-04-09-09-39-46	/local_home/local_scratch/ashirini/projects/dyer/Danielle/OCT_batch10_Aug19_2025/output/PipelineProcessed/OCT_crops_segmented/DL6-4-24-3_R-T32R527F_OCT_Image_RE_Line-2024-04-09-09-39-46_256.tif	R-T32R527F	RE	DL6-4-24-3	AMD	Tsc	F	medium	12	F	none	low	Medium_Patterns	severe_onl_degeneration	high	Temporal	left	Right	Optic_nerve	0	294	294	-64	0	even_degeneration	no_focal_abarant structure	retinal degeneration
DL6-7-23-3_G-TxL1361E_OCT_Image_RE_Line-2023-05-30-15-15-13_256	0.43771	0.71017	0.0909091	0	0	0	0	0.1	0.255547	0.296925	0.314989	0.203293	449	Yes	G-TxL1361E_RE	Right_Optic_nerve	Temporal_Optic_nerve	G-TxL1361E_RE_Right_Optic_nerve	187.011	Yes	DL6-7-23-3_G-TxL1361E_OCT_Image_RE_Line-2023-05-30-15-15-13	/local_home/local_scratch/ashirini/projects/dyer/Danielle/OCT_batch10_Aug19_2025/output/PipelineProcessed/OCT_crops_segmented/DL6-7-23-3_G-TxL1361E_OCT_Image_RE_Line-2023-05-30-15-15-13_256.tif	G-TxL1361E	RE	DL6-7-23-3	DR	Ins2-Akita_M	M	slow	9	E	none	high	unknown	mid_multi-layer_degeneration	high	Temporal	left	Right	Optic_nerve	0	187	187	2	0	even_degeneration	no_focal_abarant structure	retinal degeneration
DL6-6-24-3_R-T35L576F_OCT_Image_LE_Line-2024-05-13-09-12-39_512	0.366758	0.723196	0	0	0	0	0	0.1	0.251628	0.296925	0.211496	0.249506	450	Yes	R-T35L576F_LE	Left_Optic_nerve	Temporal_Optic_nerve	R-T35L576F_LE_Left_Optic_nerve	220.057	Yes	DL6-6-24-3_R-T35L576F_OCT_Image_LE_Line-2024-05-13-09-12-39	/local_home/local_scratch/ashirini/projects/dyer/Danielle/OCT_batch10_Aug19_2025/output/PipelineProcessed/OCT_crops_segmented/DL6-6-24-3_R-T35L576F_OCT_Image_LE_Line-2024-05-13-09-12-39_512.tif	R-T35L576F	LE	DL6-6-24-3	AMD	Tsc	M	medium	12	F	none	low	Medium_Patterns	severe_onl_degeneration	high	Temporal	center	Left	Optic_nerve	0	-212	212	-59	0	even_degeneration	no_focal_abarant structure	retinal degeneration
DL6-22-22-3_L-TxR1659F_OCT_Image_RE_Line-2022-10-18-09-35-03_256	0.43771	0.707659	0	0	0	0	0	0.1	0.183294	0.187757	0.253825	0.174457	451	Yes	L-TxR1659F_RE	Right_Optic_nerve	Temporal_Optic_nerve	L-TxR1659F_RE_Right_Optic_nerve	211.589	Yes	DL6-22-22-3_L-TxR1659F_OCT_Image_RE_Line-2022-10-18-09-35-03	/local_home/local_scratch/ashirini/projects/dyer/Danielle/OCT_batch10_Aug19_2025/output/PipelineProcessed/OCT_crops_segmented/DL6-22-22-3_L-TxR1659F_OCT_Image_RE_Line-2022-10-18-09-35-03_256.tif	L-TxR1659F	RE	DL6-22-22-3	Control	C57BL6J	F	none	12	F	none	low	unknown	none	high	Temporal	left	Right	Optic_nerve	0	209	209	-33	0	no_low_degeneration	no_focal_abarant structure	retinal degeneration
DL6-4-24-3_R-T44R25F_OCT_Image_LE_Line-2024-04-09-09-07-59_512	0.43771	0.687057	0	0	0	0	0	0.1	0.231577	0.214635	0.179283	0.174457	452	Yes	R-T44R25F_LE	Center_Superior	Center_Superior	R-T44R25F_LE_Center_Superior	258.961	Yes	DL6-4-24-3_R-T44R25F_OCT_Image_LE_Line-2024-04-09-09-07-59	/local_home/local_scratch/ashirini/projects/dyer/Danielle/OCT_batch10_Aug19_2025/output/PipelineProcessed/OCT_crops_segmented/DL6-4-24-3_R-T44R25F_OCT_Image_LE_Line-2024-04-09-09-07-59_512.tif	R-T44R25F	LE	DL6-4-24-3	AMD	Tsc	F	medium	12	F	none	low	Medium_Patterns	severe_onl_degeneration	high	Center	center	Center	Superior	0	119	-119	230	167	even_degeneration	no_focal_abarant structure	retinal degeneration
DL6-24-22-3_D-T79R472D_OCT_Image_LE_Line-2022-11-15-09-52-28_512	0.369976	0.647014	0	0	0	0	0	0.2	0.278365	0.406093	0.314584	0.25291	453	Yes	D-T79R472D_LE	Left_Optic_nerve	Temporal_Optic_nerve	D-T79R472D_LE_Left_Optic_nerve	135.831	Yes	DL6-24-22-3_D-T79R472D_OCT_Image_LE_Line-2022-11-15-09-52-28	/local_home/local_scratch/ashirini/projects/dyer/Danielle/OCT_batch10_Aug19_2025/output/PipelineProcessed/OCT_crops_segmented/DL6-24-22-3_D-T79R472D_OCT_Image_LE_Line-2022-11-15-09-52-28_512.tif	D-T79R472D	LE	DL6-24-22-3	LCA	Rpe65	M	medium	6	D	none	low	small_speckles	mild_onl_degeneration_mid_RPE_degneeration	high	Temporal	center	Left	Optic_nerve	0	-135	135	15	0	even_degeneration	no_focal_abarant structure	retinal degeneration
DL6-24-22-3_D-T84R424D_OCT_Image_RE_Line-2022-11-16-16-42-11_256	0.224852	0.519165	0	0	0	0	0	0	0.320414	0.349322	0.277233	0.279109	454	Yes	D-T84R424D_RE	Right_Optic_nerve	Temporal_Optic_nerve	D-T84R424D_RE_Right_Optic_nerve	172.351	Yes	DL6-24-22-3_D-T84R424D_OCT_Image_RE_Line-2022-11-16-16-42-11	/local_home/local_scratch/ashirini/projects/dyer/Danielle/OCT_batch10_Aug19_2025/output/PipelineProcessed/OCT_crops_segmented/DL6-24-22-3_D-T84R424D_OCT_Image_RE_Line-2022-11-16-16-42-11_256.tif	D-T84R424D	RE	DL6-24-22-3	LCA	Rpe65	F	medium	6	D	none	low	small_speckles	mild_onl_degeneration_mid_RPE_degneeration	high	Temporal	left	Right	Optic_nerve	0	172	172	11	0	even_degeneration	no_focal_abarant structure	retinal degeneration
DL6-19-22-3_D-T45R1464E_OCT_Image_LE_Line-2022-08-24-16-21-07_256	0.259394	0.542917	0	0	0	0	0	0.1	0.354125	0.320611	0.20607	0.210993	455	Yes	D-T45R1464E_LE	Right_Optic_nerve	Nasal_Optic_nerve	D-T45R1464E_LE_Right_Optic_nerve	129.711	Yes	DL6-19-22-3_D-T45R1464E_OCT_Image_LE_Line-2022-08-24-16-21-07	/local_home/local_scratch/ashirini/projects/dyer/Danielle/OCT_batch10_Aug19_2025/output/PipelineProcessed/OCT_crops_segmented/DL6-19-22-3_D-T45R1464E_OCT_Image_LE_Line-2022-08-24-16-21-07_256.tif	D-T45R1464E	LE	DL6-19-22-3	LCA	Rpe65	M	medium	9	E	none	low	small_speckles	severe_onl_degeneration_mid_RPE_degneeration	medium	Nasal	left	Right	Optic_nerve	0	128	-128	21	0	even_degeneration	no_focal_abarant structure	retinal degeneration
DL6-24-22-3_D-T82L425D_OCT_Image_RE_Line-2022-11-15-10-26-41_768	0.224852	0.480566	0	0	0	0	0	0.1	0.313968	0.325738	0.189583	0.249506	456	Yes	D-T82L425D_RE	Left_Optic_nerve	Nasal_Optic_nerve	D-T82L425D_RE_Left_Optic_nerve	154.081	Yes	DL6-24-22-3_D-T82L425D_OCT_Image_RE_Line-2022-11-15-10-26-41	/local_home/local_scratch/ashirini/projects/dyer/Danielle/OCT_batch10_Aug19_2025/output/PipelineProcessed/OCT_crops_segmented/DL6-24-22-3_D-T82L425D_OCT_Image_RE_Line-2022-11-15-10-26-41_768.tif	D-T82L425D	RE	DL6-24-22-3	LCA	Rpe65	F	medium	6	D	none	low	small_speckles	mild_onl_degeneration_mid_RPE_degneeration	medium	Nasal	right	Left	Optic_nerve	0	-154	-154	-5	0	even_degeneration	no_focal_abarant structure	retinal degeneration
DL6-20-22-3_G-T64L1320C_OCT_Image_LE_Line-2022-09-19-10-23-18_512	0.721521	0.833896	0.363636	0	0	0	0	0.2	0.034868	0.0312508	0.207973	0.0994071	457	Yes	G-T64L1320C_LE	Center_Inferior	Center_Inferior	G-T64L1320C_LE_Center_Inferior	212.25	Yes	DL6-20-22-3_G-T64L1320C_OCT_Image_LE_Line-2022-09-19-10-23-18	/local_home/local_scratch/ashirini/projects/dyer/Danielle/OCT_batch10_Aug19_2025/output/PipelineProcessed/OCT_crops_segmented/DL6-20-22-3_G-T64L1320C_OCT_Image_LE_Line-2022-09-19-10-23-18_512.tif	G-T64L1320C	LE	DL6-20-22-3	DR	Ins2-Akita_F	F	slow	3	C	none	high	unknown	none	high	Center	center	Center	Inferior	0	-55	55	-205	144	no_low_degeneration	no_focal_abarant structure	retinal degeneration
DL6-8-24-3_R-T73R579C_OCT_Image_LE_Line-2024-07-24-13-54-12_512	0.721521	0.899644	0.454545	0	0	0	0	0.2	0.0521087	0.0785889	0.295271	0.219354	458	Yes	R-T73R579C_LE	Left_Superior	Temporal_Superior	R-T73R579C_LE_Left_Superior	230.521	Yes	DL6-8-24-3_R-T73R579C_OCT_Image_LE_Line-2024-07-24-13-54-12	/local_home/local_scratch/ashirini/projects/dyer/Danielle/OCT_batch10_Aug19_2025/output/PipelineProcessed/OCT_crops_segmented/DL6-8-24-3_R-T73R579C_OCT_Image_LE_Line-2024-07-24-13-54-12_512.tif	R-T73R579C	LE	DL6-8-24-3	AMD	Tsc	M	medium	3	C	none	low	Medium_Patterns	mid_multi-layer_degeneration	high	Temporal	center	Left	Superior	0	-162	162	164	99	no_low_degeneration	no_focal_abarant structure	retinal degeneration
DL6-8-24-3_R-T34R538C_OCT_Image_RE_Line-2024-07-23-10-16-46_512	0.5897	0.958486	0.363636	0	0	0	0	0.4	0.161919	0.161784	0.214802	0.152079	459	Yes	R-T34R538C_RE	Center_Inferior	Center_Inferior	R-T34R538C_RE_Center_Inferior	226.153	Yes	DL6-8-24-3_R-T34R538C_OCT_Image_RE_Line-2024-07-23-10-16-46	/local_home/local_scratch/ashirini/projects/dyer/Danielle/OCT_batch10_Aug19_2025/output/PipelineProcessed/OCT_crops_segmented/DL6-8-24-3_R-T34R538C_OCT_Image_RE_Line-2024-07-23-10-16-46_512.tif	R-T34R538C	RE	DL6-8-24-3	AMD	Tsc	F	medium	3	C	none	low	Medium_Patterns	mid_multi-layer_degeneration	high	Center	center	Center	Inferior	0	-48	-48	-221	157	no_low_degeneration	no_focal_abarant structure	retinal degeneration
DL6-8-24-3_R-T38R540C_OCT_Image_LE_Line-2024-07-23-10-52-06_512	0.650568	0.868521	0.545455	0	0	0	0	0.3	0.185762	0.187757	0.0927662	0.0716901	460	Yes	R-T38R540C_LE	Center_Inferior	Center_Inferior	R-T38R540C_LE_Center_Inferior	186.43	Yes	DL6-8-24-3_R-T38R540C_OCT_Image_LE_Line-2024-07-23-10-52-06	/local_home/local_scratch/ashirini/projects/dyer/Danielle/OCT_batch10_Aug19_2025/output/PipelineProcessed/OCT_crops_segmented/DL6-8-24-3_R-T38R540C_OCT_Image_LE_Line-2024-07-23-10-52-06_512.tif	R-T38R540C	LE	DL6-8-24-3	AMD	Tsc	F	medium	3	C	none	low	Medium_Patterns	mid_multi-layer_degeneration	high	Center	center	Center	Inferior	0	-30	30	-184	127	no_low_degeneration	no_focal_abarant structure	retinal degeneration
DL6-8-24-3_R-T77L580C_OCT_Image_LE_Line-2024-07-24-14-07-53_768	0.619365	0.896516	0.0909091	0	0	0	0	0	0.246947	0.242341	0.28363	0.141451	461	Yes	R-T77L580C_LE	Left_Optic_nerve	Temporal_Optic_nerve	R-T77L580C_LE_Left_Optic_nerve	196.087	Yes	DL6-8-24-3_R-T77L580C_OCT_Image_LE_Line-2024-07-24-14-07-53	/local_home/local_scratch/ashirini/projects/dyer/Danielle/OCT_batch10_Aug19_2025/output/PipelineProcessed/OCT_crops_segmented/DL6-8-24-3_R-T77L580C_OCT_Image_LE_Line-2024-07-24-14-07-53_768.tif	R-T77L580C	LE	DL6-8-24-3	AMD	Tsc	M	medium	3	C	none	low	Medium_Patterns	mid_multi-layer_degeneration	high	Temporal	right	Left	Optic_nerve	0	-187	187	-59	0	no_low_degeneration	no_focal_abarant structure	retinal degeneration
DL6-19-22-3_L-TxR1668E_OCT_Image_RE_Line-2022-08-22-09-27-56_256	0.68776	0.865231	0.0909091	0	0	0	0	0	0.167112	0.200293	0.204612	0.213796	462	Yes	L-TxR1668E_RE	Center_Inferior	Center_Inferior	L-TxR1668E_RE_Center_Inferior	207.762	Yes	DL6-19-22-3_L-TxR1668E_OCT_Image_RE_Line-2022-08-22-09-27-56	/local_home/local_scratch/ashirini/projects/dyer/Danielle/OCT_batch10_Aug19_2025/output/PipelineProcessed/OCT_crops_segmented/DL6-19-22-3_L-TxR1668E_OCT_Image_RE_Line-2022-08-22-09-27-56_256.tif	L-TxR1668E	RE	DL6-19-22-3	Control	C57BL6J	F	none	9	E	none	low	unknown	none	high	Center	left	Center	Inferior	0	66	66	-197	135	no_low_degeneration	no_focal_abarant structure	retinal degeneration
DL6-22-22-3_G-T2R1328D_OCT_Image_LE_Line-2022-10-18-08-46-52_768	0.650568	0.889374	0.0909091	0	0	0	0	0.1	0.167554	0.175773	0.159293	0.174457	463	Yes	G-T2R1328D_LE	Left_Optic_nerve	Temporal_Optic_nerve	G-T2R1328D_LE_Left_Optic_nerve	228.107	Yes	DL6-22-22-3_G-T2R1328D_OCT_Image_LE_Line-2022-10-18-08-46-52	/local_home/local_scratch/ashirini/projects/dyer/Danielle/OCT_batch10_Aug19_2025/output/PipelineProcessed/OCT_crops_segmented/DL6-22-22-3_G-T2R1328D_OCT_Image_LE_Line-2022-10-18-08-46-52_768.tif	G-T2R1328D	LE	DL6-22-22-3	DR	Ins2-Akita_F	F	slow	6	D	none	low	unknown	none	high	Temporal	right	Left	Optic_nerve	0	-228	228	7	0	no_low_degeneration	no_focal_abarant structure	retinal degeneration
DL6-8-24-3_R-T34R538C_OCT_Image_LE_Line-2024-07-23-10-23-07_768	0.650568	0.95945	0.0909091	0	0	0	0	0.1	0.183777	0.174823	0.228887	0.174457	464	Yes	R-T34R538C_LE	Left_Superior	Temporal_Superior	R-T34R538C_LE_Left_Superior	365.472	Yes	DL6-8-24-3_R-T34R538C_OCT_Image_LE_Line-2024-07-23-10-23-07	/local_home/local_scratch/ashirini/projects/dyer/Danielle/OCT_batch10_Aug19_2025/output/PipelineProcessed/OCT_crops_segmented/DL6-8-24-3_R-T34R538C_OCT_Image_LE_Line-2024-07-23-10-23-07_768.tif	R-T34R538C	LE	DL6-8-24-3	AMD	Tsc	F	medium	3	C	none	low	Medium_Patterns	mid_multi-layer_degeneration	high	Temporal	right	Left	Superior	4032	-323	323	171	109	no_low_degeneration	no_focal_abarant structure	retinal degeneration
DL6-8-24-3_R-T36L539C_OCT_Image_LE_Line-2024-07-23-10-25-47_512	0.659987	0.905766	0.0909091	0	0	0	0	0.1	0.160367	0.187757	0.241718	0.184419	465	Yes	R-T36L539C_LE	Center_Superior	Center_Superior	R-T36L539C_LE_Center_Superior	221.712	Yes	DL6-8-24-3_R-T36L539C_OCT_Image_LE_Line-2024-07-23-10-25-47	/local_home/local_scratch/ashirini/projects/dyer/Danielle/OCT_batch10_Aug19_2025/output/PipelineProcessed/OCT_crops_segmented/DL6-8-24-3_R-T36L539C_OCT_Image_LE_Line-2024-07-23-10-25-47_512.tif	R-T36L539C	LE	DL6-8-24-3	AMD	Tsc	F	medium	3	C	none	low	Medium_Patterns	mid_multi-layer_degeneration	high	Center	center	Center	Superior	0	50	-50	216	150	no_low_degeneration	no_focal_abarant structure	retinal degeneration
DL6-17-22-3_L-TxR672D_OCT_Image_RE_Line-2022-07-27-13-49-30_512	0.579616	0.847188	0.181818	0	0	0	0	0	0.312042	0.359267	0.162723	0.0994071	466	Yes	L-TxR672D_RE	Left_Optic_nerve	Nasal_Optic_nerve	L-TxR672D_RE_Left_Optic_nerve	237.002	Yes	DL6-17-22-3_L-TxR672D_OCT_Image_RE_Line-2022-07-27-13-49-30	/local_home/local_scratch/ashirini/projects/dyer/Danielle/OCT_batch10_Aug19_2025/output/PipelineProcessed/OCT_crops_segmented/DL6-17-22-3_L-TxR672D_OCT_Image_RE_Line-2022-07-27-13-49-30_512.tif	L-TxR672D	RE	DL6-17-22-3	Control	C57BL6J	F	none	6	D	none	low	unknown	none	high	Nasal	center	Left	Optic_nerve	0	-237	-237	-1	0	no_low_degeneration	no_focal_abarant structure	retinal degeneration
DL6-20-22-3_L-TxR4931C_OCT_Image_LE_Line-2022-09-19-09-50-00_256	0.579616	0.832088	0.0909091	0	0	0	0	0	0.252817	0.270952	0.144089	0.0960028	467	Yes	L-TxR4931C_LE	Right_Superior	Nasal_Superior	L-TxR4931C_LE_Right_Superior	234.828	Yes	DL6-20-22-3_L-TxR4931C_OCT_Image_LE_Line-2022-09-19-09-50-00	/local_home/local_scratch/ashirini/projects/dyer/Danielle/OCT_batch10_Aug19_2025/output/PipelineProcessed/OCT_crops_segmented/DL6-20-22-3_L-TxR4931C_OCT_Image_LE_Line-2022-09-19-09-50-00_256.tif	L-TxR4931C	LE	DL6-20-22-3	Control	C57BL6J	F	none	3	C	none	low	unknown	none	high	Nasal	left	Right	Superior	0	138	-138	190	135	no_low_degeneration	no_focal_abarant structure	retinal degeneration
DL6-17-22-3_L-TxL674D_OCT_Image_RE_Line-2022-07-27-13-38-52_256	0.650568	0.80639	0.181818	0	0	0	0	0.1	0.223219	0.242341	0.143275	0.0994071	468	Yes	L-TxL674D_RE	Right_Optic_nerve	Temporal_Optic_nerve	L-TxL674D_RE_Right_Optic_nerve	171.143	Yes	DL6-17-22-3_L-TxL674D_OCT_Image_RE_Line-2022-07-27-13-38-52	/local_home/local_scratch/ashirini/projects/dyer/Danielle/OCT_batch10_Aug19_2025/output/PipelineProcessed/OCT_crops_segmented/DL6-17-22-3_L-TxL674D_OCT_Image_RE_Line-2022-07-27-13-38-52_256.tif	L-TxL674D	RE	DL6-17-22-3	Control	C57BL6J	F	none	6	D	none	low	unknown	none	high	Temporal	left	Right	Optic_nerve	0	171	171	-7	0	no_low_degeneration	no_focal_abarant structure	retinal degeneration
DL6-26-22-3_G-T59R1372C_OCT_Image_RE_Line-2022-12-12-08-57-19_512	0.650568	0.814316	0.272727	0	0	0	0	0	0.248084	0.242341	0.189036	0.174457	469	Yes	G-T59R1372C_RE	Left_Inferior	Nasal_Inferior	G-T59R1372C_RE_Left_Inferior	258.312	Yes	DL6-26-22-3_G-T59R1372C_OCT_Image_RE_Line-2022-12-12-08-57-19	/local_home/local_scratch/ashirini/projects/dyer/Danielle/OCT_batch10_Aug19_2025/output/PipelineProcessed/OCT_crops_segmented/DL6-26-22-3_G-T59R1372C_OCT_Image_RE_Line-2022-12-12-08-57-19_512.tif	G-T59R1372C	RE	DL6-26-22-3	DR	Ins2-Akita_M	M	slow	3	C	none	high	unknown	mild_multi-layer_degeneration	high	Nasal	center	Left	Inferior	0	-175	-175	-190	130	no_low_degeneration	no_focal_abarant structure	retinal degeneration
DL6-8-24-3_R-T34R538C_OCT_Image_LE_Line-2024-07-23-10-22-44_256	0.650568	0.76886	0.272727	0	0	0.222222	0	0.1	0.348096	0.317897	0.299202	0.174457	470	Yes	R-T34R538C_LE	Right_Optic_nerve	Nasal_Optic_nerve	R-T34R538C_LE_Right_Optic_nerve	174.951	Yes	DL6-8-24-3_R-T34R538C_OCT_Image_LE_Line-2024-07-23-10-22-44	/local_home/local_scratch/ashirini/projects/dyer/Danielle/OCT_batch10_Aug19_2025/output/PipelineProcessed/OCT_crops_segmented/DL6-8-24-3_R-T34R538C_OCT_Image_LE_Line-2024-07-23-10-22-44_256.tif	R-T34R538C	LE	DL6-8-24-3	AMD	Tsc	F	medium	3	C	none	low	Medium_Patterns	mid_multi-layer_degeneration	high	Nasal	left	Right	Optic_nerve	0	172	-172	-32	0	optic_nerve	no_focal_abarant structure	retinal degeneration
DL6-8-24-3_R-T36L539C_OCT_Image_RE_Line-2024-07-23-10-32-02_256	0.463914	0.797328	0.363636	0	0	0	0	0	0.29381	0.351509	0.368985	0.202174	471	Yes	R-T36L539C_RE	Right_Optic_nerve	Temporal_Optic_nerve	R-T36L539C_RE_Right_Optic_nerve	175.183	Yes	DL6-8-24-3_R-T36L539C_OCT_Image_RE_Line-2024-07-23-10-32-02	/local_home/local_scratch/ashirini/projects/dyer/Danielle/OCT_batch10_Aug19_2025/output/PipelineProcessed/OCT_crops_segmented/DL6-8-24-3_R-T36L539C_OCT_Image_RE_Line-2024-07-23-10-32-02_256.tif	R-T36L539C	RE	DL6-8-24-3	AMD	Tsc	F	medium	3	C	none	low	Medium_Patterns	mid_multi-layer_degeneration	high	Temporal	left	Right	Optic_nerve	0	175	175	-8	0	no_low_degeneration	no_focal_abarant structure	retinal degeneration
DL6-8-24-3_R-T75L541C_OCT_Image_LE_Line-2024-07-23-11-05-24_768	0.532905	0.83835	0.363636	0	0	0	0	0	0.270978	0.382088	0.284008	0.329175	472	Yes	R-T75L541C_LE	Left_Optic_nerve	Temporal_Optic_nerve	R-T75L541C_LE_Left_Optic_nerve	357.985	Yes	DL6-8-24-3_R-T75L541C_OCT_Image_LE_Line-2024-07-23-11-05-24	/local_home/local_scratch/ashirini/projects/dyer/Danielle/OCT_batch10_Aug19_2025/output/PipelineProcessed/OCT_crops_segmented/DL6-8-24-3_R-T75L541C_OCT_Image_LE_Line-2024-07-23-11-05-24_768.tif	R-T75L541C	LE	DL6-8-24-3	AMD	Tsc	M	medium	3	C	none	low	Medium_Patterns	mid_multi-layer_degeneration	high	Temporal	right	Left	Optic_nerve	0	-347	347	-88	18	no_low_degeneration	no_focal_abarant structure	retinal degeneration
DL6-24-22-3_D-T82L425D_OCT_Image_RE_Line-2022-11-15-10-26-58_512	0.309856	0.631879	0.545455	0	0	0	0	0	0.0957572	0.109168	0.142293	0.108936	473	Yes	D-T82L425D_RE	Center_Inferior	Center_Inferior	D-T82L425D_RE_Center_Inferior	222.036	Yes	DL6-24-22-3_D-T82L425D_OCT_Image_RE_Line-2022-11-15-10-26-58	/local_home/local_scratch/ashirini/projects/dyer/Danielle/OCT_batch10_Aug19_2025/output/PipelineProcessed/OCT_crops_segmented/DL6-24-22-3_D-T82L425D_OCT_Image_RE_Line-2022-11-15-10-26-58_512.tif	D-T82L425D	RE	DL6-24-22-3	LCA	Rpe65	F	medium	6	D	none	low	small_speckles	mild_onl_degeneration_mid_RPE_degneeration	high	Center	center	Center	Inferior	0	66	66	-212	146	even_degeneration	no_focal_abarant structure	retinal degeneration
DL6-24-22-3_D-T84R424D_OCT_Image_LE_Line-2022-11-16-16-49-16_768	0.366758	0.556413	0.454545	0	0	0	0	0	0.0462933	0.024005	0.0793187	0.0994071	474	Yes	D-T84R424D_LE	Left_Optic_nerve	Temporal_Optic_nerve	D-T84R424D_LE_Left_Optic_nerve	286.698	Yes	DL6-24-22-3_D-T84R424D_OCT_Image_LE_Line-2022-11-16-16-49-16	/local_home/local_scratch/ashirini/projects/dyer/Danielle/OCT_batch10_Aug19_2025/output/PipelineProcessed/OCT_crops_segmented/DL6-24-22-3_D-T84R424D_OCT_Image_LE_Line-2022-11-16-16-49-16_768.tif	D-T84R424D	LE	DL6-24-22-3	LCA	Rpe65	F	medium	6	D	none	low	small_speckles	mild_onl_degeneration_mid_RPE_degneeration	high	Temporal	right	Left	Optic_nerve	0	-286	286	20	0	even_degeneration	no_focal_abarant structure	retinal degeneration
DL6-2-23-3_G-T71R378D_OCT_Image_RE_Line-2023-01-26-09-19-59_768	0.285081	0.722241	0.363636	0	0	0	0	0	0.0821009	0.133173	0.15513	0.163113	475	Yes	G-T71R378D_RE	Left_Optic_nerve	Nasal_Optic_nerve	G-T71R378D_RE_Left_Optic_nerve	304.026	Yes	DL6-2-23-3_G-T71R378D_OCT_Image_RE_Line-2023-01-26-09-19-59	/local_home/local_scratch/ashirini/projects/dyer/Danielle/OCT_batch10_Aug19_2025/output/PipelineProcessed/OCT_crops_segmented/DL6-2-23-3_G-T71R378D_OCT_Image_RE_Line-2023-01-26-09-19-59_768.tif	G-T71R378D	RE	DL6-2-23-3	DR	Ins2-Akita_M	M	slow	6	D	none	high	unknown	mid_multi-layer_degeneration	high	Nasal	right	Left	Optic_nerve	0	-304	-304	-4	0	no_low_degeneration	no_focal_abarant structure	retinal degeneration
DL6-4-24-3_R-T32R527F_OCT_Image_RE_Line-2024-04-09-09-41-14_512	0.295805	0.703453	0.363636	0	0	0	0	0.1	0.111078	0.133173	0.0862646	0.0531937	476	Yes	R-T32R527F_RE	Center_Inferior	Center_Inferior	R-T32R527F_RE_Center_Inferior	230.274	Yes	DL6-4-24-3_R-T32R527F_OCT_Image_RE_Line-2024-04-09-09-41-14	/local_home/local_scratch/ashirini/projects/dyer/Danielle/OCT_batch10_Aug19_2025/output/PipelineProcessed/OCT_crops_segmented/DL6-4-24-3_R-T32R527F_OCT_Image_RE_Line-2024-04-09-09-41-14_512.tif	R-T32R527F	RE	DL6-4-24-3	AMD	Tsc	F	medium	12	F	none	low	Medium_Patterns	severe_onl_degeneration	high	Center	center	Center	Inferior	0	49	49	-225	154	even_degeneration	no_focal_abarant structure	retinal degeneration
DL6-25-22-3_D-T3L1475C_OCT_Image_LE_Line-2022-11-29-10-13-25_512	0.295805	0.703894	0.363636	0	0	0	0	0.1	0.0388387	0.024005	0.101743	0.0243577	477	Yes	D-T3L1475C_LE	Center_Inferior	Center_Inferior	D-T3L1475C_LE_Center_Inferior	242.44	Yes	DL6-25-22-3_D-T3L1475C_OCT_Image_LE_Line-2022-11-29-10-13-25	/local_home/local_scratch/ashirini/projects/dyer/Danielle/OCT_batch10_Aug19_2025/output/PipelineProcessed/OCT_crops_segmented/DL6-25-22-3_D-T3L1475C_OCT_Image_LE_Line-2022-11-29-10-13-25_512.tif	D-T3L1475C	LE	DL6-25-22-3	LCA	Rpe65	M	medium	3	C	none	low	small_speckles	mild_onl_degeneration_mid_RPE_degneeration	high	Center	center	Center	Inferior	0	-104	104	-219	165	even_degeneration	no_focal_abarant structure	retinal degeneration
DL6-8-24-3_R-T10R537F_OCT_Image_LE_Line-2024-07-24-15-39-02_256	0.295805	0.690326	0.363636	0	0	0	0	0	0.0619303	0.0401236	0.0787513	0.0243577	478	Yes	R-T10R537F_LE	Right_Inferior	Nasal_Inferior	R-T10R537F_LE_Right_Inferior	271.533	Yes	DL6-8-24-3_R-T10R537F_OCT_Image_LE_Line-2024-07-24-15-39-02	/local_home/local_scratch/ashirini/projects/dyer/Danielle/OCT_batch10_Aug19_2025/output/PipelineProcessed/OCT_crops_segmented/DL6-8-24-3_R-T10R537F_OCT_Image_LE_Line-2024-07-24-15-39-02_256.tif	R-T10R537F	LE	DL6-8-24-3	AMD	Tsc	F	medium	12	F	none	low	Medium_Patterns	severe_onl_degeneration	high	Nasal	left	Right	Inferior	0	149	-149	-227	163	even_degeneration	no_focal_abarant structure	retinal degeneration
DL6-8-24-3_R-T92L534F_OCT_Image_LE_Line-2024-07-24-14-58-11_256	0.43771	0.679381	0.636364	0	0	0	0	0.1	0.167807	0.187757	0.167597	0.174457	479	Yes	R-T92L534F_LE	Right_Inferior	Nasal_Inferior	R-T92L534F_LE_Right_Inferior	243.187	Yes	DL6-8-24-3_R-T92L534F_OCT_Image_LE_Line-2024-07-24-14-58-11	/local_home/local_scratch/ashirini/projects/dyer/Danielle/OCT_batch10_Aug19_2025/output/PipelineProcessed/OCT_crops_segmented/DL6-8-24-3_R-T92L534F_OCT_Image_LE_Line-2024-07-24-14-58-11_256.tif	R-T92L534F	LE	DL6-8-24-3	AMD	Tsc	F	medium	12	F	none	low	Medium_Patterns	severe_onl_degeneration	high	Nasal	left	Right	Inferior	0	126	-126	-208	145	even_degeneration	no_focal_abarant structure	retinal degeneration
DL6-6-24-3_R-T15R575F_OCT_Image_LE_Line-2024-05-13-09-19-00_768	0.43771	0.629376	0.454545	0	0	0.111111	0	0	0.163385	0.215768	0.241816	0.203293	480	Yes	R-T15R575F_LE	Left_Superior	Temporal_Superior	R-T15R575F_LE_Left_Superior	379.49	Yes	DL6-6-24-3_R-T15R575F_OCT_Image_LE_Line-2024-05-13-09-19-00	/local_home/local_scratch/ashirini/projects/dyer/Danielle/OCT_batch10_Aug19_2025/output/PipelineProcessed/OCT_crops_segmented/DL6-6-24-3_R-T15R575F_OCT_Image_LE_Line-2024-05-13-09-19-00_768.tif	R-T15R575F	LE	DL6-6-24-3	AMD	Tsc	M	medium	12	F	none	low	Medium_Patterns	mid_onl_degeneration	high	Temporal	right	Left	Superior	0	-333	333	182	121	even_degeneration	no_focal_abarant structure	retinal degeneration
DL6-8-24-3_R-T83L582C_OCT_Image_RE_Line-2024-07-24-14-35-16_256	0.508663	0.611392	0.454545	0	0	0	0	0	0.191538	0.187757	0.313403	0.231028	481	Yes	R-T83L582C_RE	Right_Superior	Temporal_Superior	R-T83L582C_RE_Right_Superior	314.25	Yes	DL6-8-24-3_R-T83L582C_OCT_Image_RE_Line-2024-07-24-14-35-16	/local_home/local_scratch/ashirini/projects/dyer/Danielle/OCT_batch10_Aug19_2025/output/PipelineProcessed/OCT_crops_segmented/DL6-8-24-3_R-T83L582C_OCT_Image_RE_Line-2024-07-24-14-35-16_256.tif	R-T83L582C	RE	DL6-8-24-3	AMD	Tsc	M	medium	3	C	none	low	Medium_Patterns	mid_multi-layer_degeneration	medium	Temporal	left	Right	Superior	0	263	263	172	112	no_low_degeneration	no_focal_abarant structure	retinal degeneration
DL6-7-23-3_G-TxL1361E_OCT_Image_LE_Line-2023-05-30-15-31-48_256	0.508663	0.647955	0.454545	0	0	0	0	0	0.0647541	0.059436	0.30219	0.249506	482	Yes	G-TxL1361E_LE	Right_Superior	Nasal_Superior	G-TxL1361E_LE_Right_Superior	256.285	Yes	DL6-7-23-3_G-TxL1361E_OCT_Image_LE_Line-2023-05-30-15-31-48	/local_home/local_scratch/ashirini/projects/dyer/Danielle/OCT_batch10_Aug19_2025/output/PipelineProcessed/OCT_crops_segmented/DL6-7-23-3_G-TxL1361E_OCT_Image_LE_Line-2023-05-30-15-31-48_256.tif	G-TxL1361E	LE	DL6-7-23-3	DR	Ins2-Akita_M	M	slow	9	E	none	high	unknown	mid_multi-layer_degeneration	high	Nasal	left	Right	Superior	5004	231	-231	111	54	even_degeneration	no_focal_abarant structure	retinal degeneration
DL6-8-24-3_R-T90R533F_OCT_Image_LE_Line-2024-07-24-14-49-20_512	0.579616	0.663604	0.545455	0	0	0	0	0	0.0609461	0.0785889	0.209797	0.174457	483	Yes	R-T90R533F_LE	Center_Superior	Center_Superior	R-T90R533F_LE_Center_Superior	187.385	Yes	DL6-8-24-3_R-T90R533F_OCT_Image_LE_Line-2024-07-24-14-49-20	/local_home/local_scratch/ashirini/projects/dyer/Danielle/OCT_batch10_Aug19_2025/output/PipelineProcessed/OCT_crops_segmented/DL6-8-24-3_R-T90R533F_OCT_Image_LE_Line-2024-07-24-14-49-20_512.tif	R-T90R533F	LE	DL6-8-24-3	AMD	Tsc	F	medium	12	F	none	low	Medium_Patterns	severe_onl_degeneration	high	Center	center	Center	Superior	0	-12	12	187	125	even_degeneration	no_focal_abarant structure	retinal degeneration
DL6-19-22-3_D-T43R1463E_OCT_Image_LE_Line-2022-08-23-09-20-33_256	0.295805	0.516965	0.363636	0	0	0	0	0.2	0.189848	0.184359	0.160596	0.174457	484	Yes	D-T43R1463E_LE	Right_Inferior	Nasal_Inferior	D-T43R1463E_LE_Right_Inferior	333.864	Yes	DL6-19-22-3_D-T43R1463E_OCT_Image_LE_Line-2022-08-23-09-20-33	/local_home/local_scratch/ashirini/projects/dyer/Danielle/OCT_batch10_Aug19_2025/output/PipelineProcessed/OCT_crops_segmented/DL6-19-22-3_D-T43R1463E_OCT_Image_LE_Line-2022-08-23-09-20-33_256.tif	D-T43R1463E	LE	DL6-19-22-3	LCA	Rpe65	M	medium	9	E	none	low	small_speckles	severe_onl_degeneration_mid_RPE_degneeration	high	Nasal	left	Right	Inferior	0	252	-252	-219	155	even_degeneration	no_focal_abarant structure	retinal degeneration
DL6-4-24-3_R-T1L570F_OCT_Image_LE_Line-2024-04-08-09-11-35_768	0.228782	0.549101	0.272727	0	0	0	0	0.2	0.153021	0.187757	0.16827	0.103564	485	Yes	R-T1L570F_LE	Left_Inferior	Temporal_Inferior	R-T1L570F_LE_Left_Inferior	344.246	Yes	DL6-4-24-3_R-T1L570F_OCT_Image_LE_Line-2024-04-08-09-11-35	/local_home/local_scratch/ashirini/projects/dyer/Danielle/OCT_batch10_Aug19_2025/output/PipelineProcessed/OCT_crops_segmented/DL6-4-24-3_R-T1L570F_OCT_Image_LE_Line-2024-04-08-09-11-35_768.tif	R-T1L570F	LE	DL6-4-24-3	AMD	Tsc	M	medium	12	F	none	low	Medium_Patterns	mid_onl_degeneration	high	Temporal	right	Left	Inferior	0	-272	272	-211	152	even_degeneration	no_focal_abarant structure	retinal degeneration
DL6-26-22-3_D-T66R1414E_OCT_Image_RE_Line-2022-12-14-11-09-36_768	0.316781	0.49333	0.181818	0	0	0	0	0.2	0.123134	0.133173	0.208937	0.311309	486	Yes	D-T66R1414E_RE	Left_Optic_nerve	Nasal_Optic_nerve	D-T66R1414E_RE_Left_Optic_nerve	299.902	Yes	DL6-26-22-3_D-T66R1414E_OCT_Image_RE_Line-2022-12-14-11-09-36	/local_home/local_scratch/ashirini/projects/dyer/Danielle/OCT_batch10_Aug19_2025/output/PipelineProcessed/OCT_crops_segmented/DL6-26-22-3_D-T66R1414E_OCT_Image_RE_Line-2022-12-14-11-09-36_768.tif	D-T66R1414E	RE	DL6-26-22-3	LCA	Rpe65	F	medium	9	E	none	low	small_speckles	severe_onl_degeneration_mid_RPE_degneeration	high	Nasal	right	Left	Optic_nerve	0	-295	-295	-54	0	uneven_degeneration	no_focal_abarant structure	retinal degeneration
DL6-4-24-3_R-T1L570F_OCT_Image_RE_Line-2024-04-08-09-05-26_512	0.285081	0.580635	0.272727	0	0	0	0	0.2	0.083985	0.0785889	0.271418	0.238163	487	Yes	R-T1L570F_RE	Center_Inferior	Center_Inferior	R-T1L570F_RE_Center_Inferior	211.249	Yes	DL6-4-24-3_R-T1L570F_OCT_Image_RE_Line-2024-04-08-09-05-26	/local_home/local_scratch/ashirini/projects/dyer/Danielle/OCT_batch10_Aug19_2025/output/PipelineProcessed/OCT_crops_segmented/DL6-4-24-3_R-T1L570F_OCT_Image_RE_Line-2024-04-08-09-05-26_512.tif	R-T1L570F	RE	DL6-4-24-3	AMD	Tsc	M	medium	12	F	none	low	Medium_Patterns	mid_onl_degeneration	high	Center	center	Center	Inferior	0	-51	-51	-205	147	even_degeneration	no_focal_abarant structure	retinal degeneration
DL6-23-22-3_D-T98L420C_OCT_Image_RE_Line-2022-10-31-11-13-02_768	0.43771	0.656338	0.272727	0	0	0	0	0.1	0.0758108	0.0712784	0.212566	0.244172	488	Yes	D-T98L420C_RE	Left_Optic_nerve	Nasal_Optic_nerve	D-T98L420C_RE_Left_Optic_nerve	263.6	Yes	DL6-23-22-3_D-T98L420C_OCT_Image_RE_Line-2022-10-31-11-13-02	/local_home/local_scratch/ashirini/projects/dyer/Danielle/OCT_batch10_Aug19_2025/output/PipelineProcessed/OCT_crops_segmented/DL6-23-22-3_D-T98L420C_OCT_Image_RE_Line-2022-10-31-11-13-02_768.tif	D-T98L420C	RE	DL6-23-22-3	LCA	Rpe65	F	medium	3	C	none	low	small_speckles	mild_onl_degeneration_mid_RPE_degneeration	high	Nasal	right	Left	Optic_nerve	0	-262	-262	29	0	no_low_degeneration	no_focal_abarant structure	retinal degeneration
DL6-8-24-3_R-T10R537F_OCT_Image_LE_Line-2024-07-24-15-38-39_256	0.43771	0.627949	0.181818	0	0	0	0	0.1	0.125703	0.155532	0.243623	0.249506	489	Yes	R-T10R537F_LE	Right_Superior	Nasal_Superior	R-T10R537F_LE_Right_Superior	239.942	Yes	DL6-8-24-3_R-T10R537F_OCT_Image_LE_Line-2024-07-24-15-38-39	/local_home/local_scratch/ashirini/projects/dyer/Danielle/OCT_batch10_Aug19_2025/output/PipelineProcessed/OCT_crops_segmented/DL6-8-24-3_R-T10R537F_OCT_Image_LE_Line-2024-07-24-15-38-39_256.tif	R-T10R537F	LE	DL6-8-24-3	AMD	Tsc	F	medium	12	F	none	low	Medium_Patterns	severe_onl_degeneration	high	Nasal	left	Right	Superior	1020	154	-154	184	124	even_degeneration	no_focal_abarant structure	retinal degeneration
DL6-2-23-3_G-T71R378D_OCT_Image_RE_Line-2023-01-26-09-19-31_256	0.366758	0.626243	0.181818	0	0	0	0	0.1	0.0822515	0.0987477	0.193826	0.225148	490	Yes	G-T71R378D_RE	Right_Inferior	Temporal_Inferior	G-T71R378D_RE_Right_Inferior	280.617	Yes	DL6-2-23-3_G-T71R378D_OCT_Image_RE_Line-2023-01-26-09-19-31	/local_home/local_scratch/ashirini/projects/dyer/Danielle/OCT_batch10_Aug19_2025/output/PipelineProcessed/OCT_crops_segmented/DL6-2-23-3_G-T71R378D_OCT_Image_RE_Line-2023-01-26-09-19-31_256.tif	G-T71R378D	RE	DL6-2-23-3	DR	Ins2-Akita_M	M	slow	6	D	none	high	unknown	mid_multi-layer_degeneration	high	Temporal	left	Right	Inferior	0	185	185	-211	157	no_low_degeneration	no_focal_abarant structure	retinal degeneration
DL6-26-22-3_D-T68L1415E_OCT_Image_LE_Line-2022-12-13-08-43-55_512	0.366758	0.613301	0.181818	0	0	0	0	0.1	0.108614	0.0785889	0.219364	0.225148	491	Yes	D-T68L1415E_LE	Center_Superior	Center_Superior	D-T68L1415E_LE_Center_Superior	146.154	Yes	DL6-26-22-3_D-T68L1415E_OCT_Image_LE_Line-2022-12-13-08-43-55	/local_home/local_scratch/ashirini/projects/dyer/Danielle/OCT_batch10_Aug19_2025/output/PipelineProcessed/OCT_crops_segmented/DL6-26-22-3_D-T68L1415E_OCT_Image_LE_Line-2022-12-13-08-43-55_512.tif	D-T68L1415E	LE	DL6-26-22-3	LCA	Rpe65	F	medium	9	E	none	low	small_speckles	severe_onl_degeneration_mid_RPE_degneeration	high	Center	center	Center	Superior	0	25	-25	144	86	even_degeneration	no_focal_abarant structure	retinal degeneration
DL6-8-24-3_R-T92L534F_OCT_Image_LE_Line-2024-07-24-14-57-39_256	0.366758	0.652608	0.363636	0	0	0	0	0.1	0.0875723	0.133173	0.369318	0.317124	492	Yes	R-T92L534F_LE	Right_Superior	Nasal_Superior	R-T92L534F_LE_Right_Superior	227.431	Yes	DL6-8-24-3_R-T92L534F_OCT_Image_LE_Line-2024-07-24-14-57-39	/local_home/local_scratch/ashirini/projects/dyer/Danielle/OCT_batch10_Aug19_2025/output/PipelineProcessed/OCT_crops_segmented/DL6-8-24-3_R-T92L534F_OCT_Image_LE_Line-2024-07-24-14-57-39_256.tif	R-T92L534F	LE	DL6-8-24-3	AMD	Tsc	F	medium	12	F	none	low	Medium_Patterns	severe_onl_degeneration	high	Nasal	left	Right	Superior	0	125	-125	190	128	even_degeneration	no_focal_abarant structure	retinal degeneration
DL6-2-23-3_G-T71R378D_OCT_Image_RE_Line-2023-01-26-09-20-16_512	0.366758	0.71845	0.272727	0	0	0	0	0	0.114308	0.122363	0.322723	0.249506	493	Yes	G-T71R378D_RE	Center_Superior	Center_Superior	G-T71R378D_RE_Center_Superior	200.282	Yes	DL6-2-23-3_G-T71R378D_OCT_Image_RE_Line-2023-01-26-09-20-16	/local_home/local_scratch/ashirini/projects/dyer/Danielle/OCT_batch10_Aug19_2025/output/PipelineProcessed/OCT_crops_segmented/DL6-2-23-3_G-T71R378D_OCT_Image_RE_Line-2023-01-26-09-20-16_512.tif	G-T71R378D	RE	DL6-2-23-3	DR	Ins2-Akita_M	M	slow	6	D	none	high	unknown	mid_multi-layer_degeneration	high	Center	center	Center	Superior	0	-57	-57	192	136	no_low_degeneration	no_focal_abarant structure	retinal degeneration
DL6-6-24-3_R-T33R573F_OCT_Image_LE_Line-2024-05-13-08-50-31_256	0.366758	0.625789	0.272727	0	0	0	0	0	0.0922938	0.129264	0.256998	0.249506	494	Yes	R-T33R573F_LE	Right_Optic_nerve	Nasal_Optic_nerve	R-T33R573F_LE_Right_Optic_nerve	360.555	Yes	DL6-6-24-3_R-T33R573F_OCT_Image_LE_Line-2024-05-13-08-50-31	/local_home/local_scratch/ashirini/projects/dyer/Danielle/OCT_batch10_Aug19_2025/output/PipelineProcessed/OCT_crops_segmented/DL6-6-24-3_R-T33R573F_OCT_Image_LE_Line-2024-05-13-08-50-31_256.tif	R-T33R573F	LE	DL6-6-24-3	AMD	Tsc	M	medium	12	F	none	low	Medium_Patterns	mid_onl_degeneration	high	Nasal	left	Right	Optic_nerve	0	360	-360	20	0	even_degeneration	no_focal_abarant structure	retinal degeneration
DL6-22-22-3_L-TxR1659F_OCT_Image_RE_Line-2022-10-18-09-35-19_768	0.511388	0.776976	0.181818	0	0	0	0	0.3	0.14597	0.177913	0.109096	0.102289	495	Yes	L-TxR1659F_RE	Left_Superior	Nasal_Superior	L-TxR1659F_RE_Left_Superior	323.433	Yes	DL6-22-22-3_L-TxR1659F_OCT_Image_RE_Line-2022-10-18-09-35-19	/local_home/local_scratch/ashirini/projects/dyer/Danielle/OCT_batch10_Aug19_2025/output/PipelineProcessed/OCT_crops_segmented/DL6-22-22-3_L-TxR1659F_OCT_Image_RE_Line-2022-10-18-09-35-19_768.tif	L-TxR1659F	RE	DL6-22-22-3	Control	C57BL6J	F	none	12	F	none	low	unknown	none	high	Nasal	right	Left	Superior	0	-272	-272	175	110	no_low_degeneration	no_focal_abarant structure	retinal degeneration
DL6-19-22-3_L-TxR1666E_OCT_Image_RE_Line-2022-08-22-08-54-54_512	0.508663	0.743297	0.181818	0	0	0	0	0.3	0.221517	0.187757	0.158452	0.1703	496	Yes	L-TxR1666E_RE	Center_Inferior	Center_Inferior	L-TxR1666E_RE_Center_Inferior	200.092	Yes	DL6-19-22-3_L-TxR1666E_OCT_Image_RE_Line-2022-08-22-08-54-54	/local_home/local_scratch/ashirini/projects/dyer/Danielle/OCT_batch10_Aug19_2025/output/PipelineProcessed/OCT_crops_segmented/DL6-19-22-3_L-TxR1666E_OCT_Image_RE_Line-2022-08-22-08-54-54_512.tif	L-TxR1666E	RE	DL6-19-22-3	Control	C57BL6J	F	none	9	E	none	low	unknown	none	high	Center	center	Center	Inferior	0	49	49	-194	134	no_low_degeneration	no_focal_abarant structure	retinal degeneration
DL6-4-23-3_G-T3ExF_OCT_Image_RE_Line-2023-03-28-10-23-59_256	0.511388	0.771233	0.181818	0	0	0	0	0.3	0.184435	0.187757	0.187213	0.113632	497	Yes	G-T3ExF_RE	Right_Superior	Temporal_Superior	G-T3ExF_RE_Right_Superior	249.618	Yes	DL6-4-23-3_G-T3ExF_OCT_Image_RE_Line-2023-03-28-10-23-59	/local_home/local_scratch/ashirini/projects/dyer/Danielle/OCT_batch10_Aug19_2025/output/PipelineProcessed/OCT_crops_segmented/DL6-4-23-3_G-T3ExF_OCT_Image_RE_Line-2023-03-28-10-23-59_256.tif	G-T3ExF	RE	DL6-4-23-3	DR	Ins2-Akita_M	M	slow	12	F	none	high	unknown	mid_multi-layer_degeneration	medium	Temporal	left	Right	Superior	0	175	175	178	119	no_low_degeneration	no_focal_abarant structure	retinal degeneration
DL6-20-22-3_L-TxL4932C_OCT_Image_LE_Line-2022-09-19-10-08-37_768	0.579616	0.767526	0.272727	0	0	0	0	0.3	0.222107	0.296925	0.138526	0.0994071	498	Yes	L-TxL4932C_LE	Left_Inferior	Temporal_Inferior	L-TxL4932C_LE_Left_Inferior	389.179	Yes	DL6-20-22-3_L-TxL4932C_OCT_Image_LE_Line-2022-09-19-10-08-37	/local_home/local_scratch/ashirini/projects/dyer/Danielle/OCT_batch10_Aug19_2025/output/PipelineProcessed/OCT_crops_segmented/DL6-20-22-3_L-TxL4932C_OCT_Image_LE_Line-2022-09-19-10-08-37_768.tif	L-TxL4932C	LE	DL6-20-22-3	Control	C57BL6J	F	none	3	C	none	low	unknown	none	high	Temporal	right	Left	Inferior	0	-344	344	-182	127	no_low_degeneration	no_focal_abarant structure	retinal degeneration
DL6-4-23-3_G-T3ExF_OCT_Image_RE_Line-2023-03-29-13-36-55_512	0.579616	0.738316	0.272727	0	0	0	0	0.2	0.274695	0.228902	0.102356	0.0465198	499	Yes	G-T3ExF_RE	Left_Optic_nerve	Nasal_Optic_nerve	G-T3ExF_RE_Left_Optic_nerve	153.052	Yes	DL6-4-23-3_G-T3ExF_OCT_Image_RE_Line-2023-03-29-13-36-55	/local_home/local_scratch/ashirini/projects/dyer/Danielle/OCT_batch10_Aug19_2025/output/PipelineProcessed/OCT_crops_segmented/DL6-4-23-3_G-T3ExF_OCT_Image_RE_Line-2023-03-29-13-36-55_512.tif	G-T3ExF	RE	DL6-4-23-3	DR	Ins2-Akita_M	M	slow	12	F	none	high	unknown	mid_multi-layer_degeneration	high	Nasal	center	Left	Optic_nerve	0	-148	-148	-39	0	optic_nerve	no_focal_abarant structure	retinal degeneration
DL6-19-22-3_L-TxL1625E_OCT_Image_RE_Line-2022-08-23-08-55-30_256	0.43771	0.706286	0.363636	0	0	0	0	0.3	0.225869	0.293016	0.242506	0.174457	500	Yes	L-TxL1625E_RE	Right_Superior	Temporal_Superior	L-TxL1625E_RE_Right_Superior	282.991	Yes	DL6-19-22-3_L-TxL1625E_OCT_Image_RE_Line-2022-08-23-08-55-30	/local_home/local_scratch/ashirini/projects/dyer/Danielle/OCT_batch10_Aug19_2025/output/PipelineProcessed/OCT_crops_segmented/DL6-19-22-3_L-TxL1625E_OCT_Image_RE_Line-2022-08-23-08-55-30_256.tif	L-TxL1625E	RE	DL6-19-22-3	Control	C57BL6J	M	none	9	E	none	low	unknown	none	high	Temporal	left	Right	Superior	0	178	178	220	158	no_low_degeneration	no_focal_abarant structure	retinal degeneration
DL6-15-22-3_G-T95R1351F_OCT_Image_RE_Line-2022-06-29-14-45-59_256	0.508663	0.6797	0.363636	0	0	0	0	0.4	0.19848	0.136215	0.165414	0.0994071	501	Yes	G-T95R1351F_RE	Right_Optic_nerve	Temporal_Optic_nerve	G-T95R1351F_RE_Right_Optic_nerve	263.23	Yes	DL6-15-22-3_G-T95R1351F_OCT_Image_RE_Line-2022-06-29-14-45-59	/local_home/local_scratch/ashirini/projects/dyer/Danielle/OCT_batch10_Aug19_2025/output/PipelineProcessed/OCT_crops_segmented/DL6-15-22-3_G-T95R1351F_OCT_Image_RE_Line-2022-06-29-14-45-59_256.tif	G-T95R1351F	RE	DL6-15-22-3	DR	Ins2-Akita_M	M	slow	12	F	none	high	unknown	mid_multi-layer_degeneration	high	Temporal	left	Right	Optic_nerve	0	263	263	-11	0	no_low_degeneration	no_focal_abarant structure	retinal degeneration
DL6-22-22-3_G-T2R1328D_OCT_Image_LE_Line-2022-10-18-08-46-52_256	0.43771	0.706941	0.363636	0	0	0	0	0.3	0.195936	0.242341	0.0816933	0.0243577	502	Yes	G-T2R1328D_LE	Right_Optic_nerve	Nasal_Optic_nerve	G-T2R1328D_LE_Right_Optic_nerve	260.094	Yes	DL6-22-22-3_G-T2R1328D_OCT_Image_LE_Line-2022-10-18-08-46-52	/local_home/local_scratch/ashirini/projects/dyer/Danielle/OCT_batch10_Aug19_2025/output/PipelineProcessed/OCT_crops_segmented/DL6-22-22-3_G-T2R1328D_OCT_Image_LE_Line-2022-10-18-08-46-52_256.tif	G-T2R1328D	LE	DL6-22-22-3	DR	Ins2-Akita_F	F	slow	6	D	none	low	unknown	none	high	Nasal	left	Right	Optic_nerve	0	260	-260	7	0	no_low_degeneration	no_focal_abarant structure	retinal degeneration
DL6-4-23-3_G-T50ExE_OCT_Image_LE_Line-2023-03-28-09-00-57_256	0.43771	0.658738	0.363636	0	0	0	0	0.3	0.258158	0.187757	0.0780859	0.0994071	503	Yes	G-T50ExE_LE	Right_Optic_nerve	Nasal_Optic_nerve	G-T50ExE_LE_Right_Optic_nerve	182.964	Yes	DL6-4-23-3_G-T50ExE_OCT_Image_LE_Line-2023-03-28-09-00-57	/local_home/local_scratch/ashirini/projects/dyer/Danielle/OCT_batch10_Aug19_2025/output/PipelineProcessed/OCT_crops_segmented/DL6-4-23-3_G-T50ExE_OCT_Image_LE_Line-2023-03-28-09-00-57_256.tif	G-T50ExE	LE	DL6-4-23-3	DR	Ins2-Akita_F	F	slow	9	E	none	low	unknown	none	high	Nasal	left	Right	Optic_nerve	0	176	-176	-50	0	no_low_degeneration	no_focal_abarant structure	retinal degeneration
DL6-24-22-3_D-T34L1404F_OCT_Image_LE_Line-2022-11-16-17-00-19_512	0.508663	0.601727	0.363636	0	0	0	0	0.2	0.0957535	0.130697	0.169409	0.249506	504	Yes	D-T34L1404F_LE	Center_Superior	Center_Superior	D-T34L1404F_LE_Center_Superior	172.63	Yes	DL6-24-22-3_D-T34L1404F_OCT_Image_LE_Line-2022-11-16-17-00-19	/local_home/local_scratch/ashirini/projects/dyer/Danielle/OCT_batch10_Aug19_2025/output/PipelineProcessed/OCT_crops_segmented/DL6-24-22-3_D-T34L1404F_OCT_Image_LE_Line-2022-11-16-17-00-19_512.tif	D-T34L1404F	LE	DL6-24-22-3	LCA	Rpe65	F	medium	12	F	none	low	small_speckles	severe_onl_degeneration_mid_RPE_degneeration	high	Center	center	Center	Superior	0	-101	101	140	77	even_degeneration	no_focal_abarant structure	retinal degeneration
DL6-15-22-3_G-T80R1304F_OCT_Image_RE_Line-2022-06-28-09-01-30_256	0.574535	0.734258	0.363636	0	0	0	0	0.2	0.0942772	0.125862	0.195041	0.154219	505	Yes	G-T80R1304F_RE	Right_Superior	Temporal_Superior	G-T80R1304F_RE_Right_Superior	372.43	Yes	DL6-15-22-3_G-T80R1304F_OCT_Image_RE_Line-2022-06-28-09-01-30	/local_home/local_scratch/ashirini/projects/dyer/Danielle/OCT_batch10_Aug19_2025/output/PipelineProcessed/OCT_crops_segmented/DL6-15-22-3_G-T80R1304F_OCT_Image_RE_Line-2022-06-28-09-01-30_256.tif	G-T80R1304F	RE	DL6-15-22-3	DR	Ins2-Akita_F	F	slow	12	F	none	low	unknown	none	high	Temporal	left	Right	Superior	12546	340	340	152	88	no_low_degeneration	no_focal_abarant structure	retinal degeneration
DL6-3-23-3_G-T74ExF_OCT_Image_RE_Line-2023-02-14-09-50-50_768	0.650568	0.721043	0.363636	0	0	0	0	0.2	0.0762172	0.0785889	0.237482	0.174457	506	Yes	G-T74ExF_RE	Left_Superior	Nasal_Superior	G-T74ExF_RE_Left_Superior	383.94	Yes	DL6-3-23-3_G-T74ExF_OCT_Image_RE_Line-2023-02-14-09-50-50	/local_home/local_scratch/ashirini/projects/dyer/Danielle/OCT_batch10_Aug19_2025/output/PipelineProcessed/OCT_crops_segmented/DL6-3-23-3_G-T74ExF_OCT_Image_RE_Line-2023-02-14-09-50-50_768.tif	G-T74ExF	RE	DL6-3-23-3	DR	Ins2-Akita_F	F	slow	12	F	none	low	unknown	none	high	Nasal	right	Left	Superior	0	-353	-353	151	90	no_low_degeneration	no_focal_abarant structure	retinal degeneration
DL6-2-23-3_G-T69L377D_OCT_Image_RE_Line-2023-01-26-08-44-13_512	0.395263	0.735361	0.272727	0	0	0	0	0.1	0.0974498	0.135269	0.235809	0.129559	507	Yes	G-T69L377D_RE	Center_Superior	Center_Superior	G-T69L377D_RE_Center_Superior	218.525	Yes	DL6-2-23-3_G-T69L377D_OCT_Image_RE_Line-2023-01-26-08-44-13	/local_home/local_scratch/ashirini/projects/dyer/Danielle/OCT_batch10_Aug19_2025/output/PipelineProcessed/OCT_crops_segmented/DL6-2-23-3_G-T69L377D_OCT_Image_RE_Line-2023-01-26-08-44-13_512.tif	G-T69L377D	RE	DL6-2-23-3	DR	Ins2-Akita_M	M	slow	6	D	none	high	unknown	mid_multi-layer_degeneration	high	Center	center	Center	Superior	0	-67	-67	208	150	no_low_degeneration	no_focal_abarant structure	retinal degeneration
DL6-24-22-3_D-T82L425D_OCT_Image_LE_Line-2022-11-15-10-22-02_512	0.43771	0.643979	0.272727	0	0	0	0	0.2	0.121845	0.176947	0.192502	0.0994071	508	Yes	D-T82L425D_LE	Left_Inferior	Temporal_Inferior	D-T82L425D_LE_Left_Inferior	227.07	Yes	DL6-24-22-3_D-T82L425D_OCT_Image_LE_Line-2022-11-15-10-22-02	/local_home/local_scratch/ashirini/projects/dyer/Danielle/OCT_batch10_Aug19_2025/output/PipelineProcessed/OCT_crops_segmented/DL6-24-22-3_D-T82L425D_OCT_Image_LE_Line-2022-11-15-10-22-02_512.tif	D-T82L425D	LE	DL6-24-22-3	LCA	Rpe65	F	medium	6	D	none	low	small_speckles	mild_onl_degeneration_mid_RPE_degneeration	high	Temporal	center	Left	Inferior	0	-156	156	-165	106	even_degeneration	no_focal_abarant structure	retinal degeneration
DL6-4-24-3_R-T44R25F_OCT_Image_RE_Line-2024-04-09-09-05-26_512	0.43771	0.723667	0.272727	0	0	0	0	0.2	0.0974998	0.133173	0.178894	0.0994071	509	Yes	R-T44R25F_RE	Center_Inferior	Center_Inferior	R-T44R25F_RE_Center_Inferior	210.012	Yes	DL6-4-24-3_R-T44R25F_OCT_Image_RE_Line-2024-04-09-09-05-26	/local_home/local_scratch/ashirini/projects/dyer/Danielle/OCT_batch10_Aug19_2025/output/PipelineProcessed/OCT_crops_segmented/DL6-4-24-3_R-T44R25F_OCT_Image_RE_Line-2024-04-09-09-05-26_512.tif	R-T44R25F	RE	DL6-4-24-3	AMD	Tsc	F	medium	12	F	none	low	Medium_Patterns	severe_onl_degeneration	high	Center	center	Center	Inferior	0	-29	-29	-208	142	even_degeneration	no_focal_abarant structure	retinal degeneration
DL6-6-24-3_R-T35L576F_OCT_Image_LE_Line-2024-05-13-09-13-02_512	0.395263	0.735306	0.363636	0	0	0	0	0.2	0.0276519	0.0413529	0.156496	0.124886	510	Yes	R-T35L576F_LE	Left_Inferior	Temporal_Inferior	R-T35L576F_LE_Left_Inferior	337.806	Yes	DL6-6-24-3_R-T35L576F_OCT_Image_LE_Line-2024-05-13-09-13-02	/local_home/local_scratch/ashirini/projects/dyer/Danielle/OCT_batch10_Aug19_2025/output/PipelineProcessed/OCT_crops_segmented/DL6-6-24-3_R-T35L576F_OCT_Image_LE_Line-2024-05-13-09-13-02_512.tif	R-T35L576F	LE	DL6-6-24-3	AMD	Tsc	M	medium	12	F	none	low	Medium_Patterns	severe_onl_degeneration	high	Temporal	center	Left	Inferior	0	-212	212	-263	204	even_degeneration	no_focal_abarant structure	retinal degeneration
DL6-8-24-3_R-T10R537F_OCT_Image_RE_Line-2024-07-24-15-43-27_768	0.43771	0.723151	0.363636	0	0	0	0	0.2	0.0399317	0.054584	0.244829	0.174457	511	Yes	R-T10R537F_RE	Left_Inferior	Nasal_Inferior	R-T10R537F_RE_Left_Inferior	363.89	Yes	DL6-8-24-3_R-T10R537F_OCT_Image_RE_Line-2024-07-24-15-43-27	/local_home/local_scratch/ashirini/projects/dyer/Danielle/OCT_batch10_Aug19_2025/output/PipelineProcessed/OCT_crops_segmented/DL6-8-24-3_R-T10R537F_OCT_Image_RE_Line-2024-07-24-15-43-27_768.tif	R-T10R537F	RE	DL6-8-24-3	AMD	Tsc	F	medium	12	F	none	low	Medium_Patterns	severe_onl_degeneration	high	Nasal	right	Left	Inferior	0	-304	-304	-200	146	even_degeneration	no_focal_abarant structure	retinal degeneration
DL6-4-23-3_G-T3ExF_OCT_Image_LE_Line-2023-03-28-10-18-51_256	0.463914	0.775922	0.363636	0	0	0	0	0.2	0.0982476	0.122363	0.143361	0.197501	512	Yes	G-T3ExF_LE	Right_Superior	Nasal_Superior	G-T3ExF_LE_Right_Superior	286.094	Yes	DL6-4-23-3_G-T3ExF_OCT_Image_LE_Line-2023-03-28-10-18-51	/local_home/local_scratch/ashirini/projects/dyer/Danielle/OCT_batch10_Aug19_2025/output/PipelineProcessed/OCT_crops_segmented/DL6-4-23-3_G-T3ExF_OCT_Image_LE_Line-2023-03-28-10-18-51_256.tif	G-T3ExF	LE	DL6-4-23-3	DR	Ins2-Akita_M	M	slow	12	F	none	high	unknown	mid_multi-layer_degeneration	high	Nasal	left	Right	Superior	0	191	-191	213	153	no_low_degeneration	no_focal_abarant structure	retinal degeneration
DL6-8-24-3_R-T69R577C_OCT_Image_LE_Line-2024-07-24-13-32-11_256	0.449455	0.792942	0.363636	0	0	0	0	0.1	0.121025	0.0785889	0.137573	0.11183	513	Yes	R-T69R577C_LE	Right_Inferior	Nasal_Inferior	R-T69R577C_LE_Right_Inferior	233.482	Yes	DL6-8-24-3_R-T69R577C_OCT_Image_LE_Line-2024-07-24-13-32-11	/local_home/local_scratch/ashirini/projects/dyer/Danielle/OCT_batch10_Aug19_2025/output/PipelineProcessed/OCT_crops_segmented/DL6-8-24-3_R-T69R577C_OCT_Image_LE_Line-2024-07-24-13-32-11_256.tif	R-T69R577C	LE	DL6-8-24-3	AMD	Tsc	M	medium	3	C	none	low	Medium_Patterns	mid_multi-layer_degeneration	medium	Nasal	left	Right	Inferior	2616	145	-145	-183	128	no_low_degeneration	no_focal_abarant structure	retinal degeneration
DL6-25-22-3_D-T3L1475C_OCT_Image_RE_Line-2022-11-29-10-19-44_512	0.43771	0.713324	0.272727	0	0	0	0	0.3	0.0484902	0.054584	0.271995	0.249506	514	Yes	D-T3L1475C_RE	Right_Superior	Temporal_Superior	D-T3L1475C_RE_Right_Superior	209.831	Yes	DL6-25-22-3_D-T3L1475C_OCT_Image_RE_Line-2022-11-29-10-19-44	/local_home/local_scratch/ashirini/projects/dyer/Danielle/OCT_batch10_Aug19_2025/output/PipelineProcessed/OCT_crops_segmented/DL6-25-22-3_D-T3L1475C_OCT_Image_RE_Line-2022-11-29-10-19-44_512.tif	D-T3L1475C	RE	DL6-25-22-3	LCA	Rpe65	M	medium	3	C	none	low	small_speckles	mild_onl_degeneration_mid_RPE_degneeration	high	Temporal	center	Right	Superior	0	123	123	170	102	even_degeneration	no_focal_abarant structure	retinal degeneration
DL6-6-24-3_R-T7R571F_OCT_Image_RE_Line-2024-05-13-09-34-06_256	0.511388	0.676075	0.272727	0	0	0	0	0.3	0.101242	0.0938081	0.263818	0.181521	515	Yes	R-T7R571F_RE	Right_Superior	Temporal_Superior	R-T7R571F_RE_Right_Superior	308.819	Yes	DL6-6-24-3_R-T7R571F_OCT_Image_RE_Line-2024-05-13-09-34-06	/local_home/local_scratch/ashirini/projects/dyer/Danielle/OCT_batch10_Aug19_2025/output/PipelineProcessed/OCT_crops_segmented/DL6-6-24-3_R-T7R571F_OCT_Image_RE_Line-2024-05-13-09-34-06_256.tif	R-T7R571F	RE	DL6-6-24-3	AMD	Tsc	M	medium	12	F	none	low	Medium_Patterns	severe_onl_degeneration	high	Temporal	left	Right	Superior	0	188	188	245	183	even_degeneration	no_focal_abarant structure	retinal degeneration
DL6-15-22-3_G-T95R1351F_OCT_Image_LE_Line-2022-06-29-14-54-50_768	0.463914	0.640293	0.181818	0	0	0	0	0.2	0.0709652	0.0785889	0.240883	0.127124	516	Yes	G-T95R1351F_LE	Left_Optic_nerve	Temporal_Optic_nerve	G-T95R1351F_LE_Left_Optic_nerve	274.591	Yes	DL6-15-22-3_G-T95R1351F_OCT_Image_LE_Line-2022-06-29-14-54-50	/local_home/local_scratch/ashirini/projects/dyer/Danielle/OCT_batch10_Aug19_2025/output/PipelineProcessed/OCT_crops_segmented/DL6-15-22-3_G-T95R1351F_OCT_Image_LE_Line-2022-06-29-14-54-50_768.tif	G-T95R1351F	LE	DL6-15-22-3	DR	Ins2-Akita_M	M	slow	12	F	none	high	unknown	mid_multi-layer_degeneration	high	Temporal	right	Left	Optic_nerve	0	-274	274	-18	0	no_low_degeneration	no_focal_abarant structure	retinal degeneration
DL6-2-23-3_G-T71R378D_OCT_Image_LE_Line-2023-01-26-09-08-24_256	0.43771	0.650999	0.181818	0	0	0	0	0.2	0.0540207	0.0365413	0.2541	0.174457	517	Yes	G-T71R378D_LE	Right_Superior	Nasal_Superior	G-T71R378D_LE_Right_Superior	370.257	Yes	DL6-2-23-3_G-T71R378D_OCT_Image_LE_Line-2023-01-26-09-08-24	/local_home/local_scratch/ashirini/projects/dyer/Danielle/OCT_batch10_Aug19_2025/output/PipelineProcessed/OCT_crops_segmented/DL6-2-23-3_G-T71R378D_OCT_Image_LE_Line-2023-01-26-09-08-24_256.tif	G-T71R378D	LE	DL6-2-23-3	DR	Ins2-Akita_M	M	slow	6	D	none	high	unknown	mid_multi-layer_degeneration	high	Nasal	left	Right	Superior	2898	323	-323	181	119	no_low_degeneration	no_focal_abarant structure	retinal degeneration
DL6-6-24-3_R-T76L531F_OCT_Image_LE_Line-2024-05-13-10-15-54_768	0.416758	0.636417	0.181818	0	0	0	0	0.3	0.0690314	0.0706922	0.220391	0.227344	518	Yes	R-T76L531F_LE	Left_Optic_nerve	Temporal_Optic_nerve	R-T76L531F_LE_Left_Optic_nerve	228.561	Yes	DL6-6-24-3_R-T76L531F_OCT_Image_LE_Line-2024-05-13-10-15-54	/local_home/local_scratch/ashirini/projects/dyer/Danielle/OCT_batch10_Aug19_2025/output/PipelineProcessed/OCT_crops_segmented/DL6-6-24-3_R-T76L531F_OCT_Image_LE_Line-2024-05-13-10-15-54_768.tif	R-T76L531F	LE	DL6-6-24-3	AMD	Tsc	F	medium	12	F	none	low	Medium_Patterns	severe_onl_degeneration	high	Temporal	right	Left	Optic_nerve	0	-228	228	-16	0	even_degeneration	no_focal_abarant structure	retinal degeneration
DL6-6-24-3_R-T76L531F_OCT_Image_RE_Line-2024-05-13-10-26-41_512	0.43771	0.685221	0.181818	0	0	0	0	0.2	0.070634	0.0858347	0.231307	0.249506	519	Yes	R-T76L531F_RE	Center_Inferior	Center_Inferior	R-T76L531F_RE_Center_Inferior	157.496	Yes	DL6-6-24-3_R-T76L531F_OCT_Image_RE_Line-2024-05-13-10-26-41	/local_home/local_scratch/ashirini/projects/dyer/Danielle/OCT_batch10_Aug19_2025/output/PipelineProcessed/OCT_crops_segmented/DL6-6-24-3_R-T76L531F_OCT_Image_RE_Line-2024-05-13-10-26-41_512.tif	R-T76L531F	RE	DL6-6-24-3	AMD	Tsc	F	medium	12	F	none	low	Medium_Patterns	severe_onl_degeneration	high	Center	center	Center	Inferior	0	33	33	-154	87	even_degeneration	no_focal_abarant structure	retinal degeneration
DL6-15-22-3_G-T78L1301F_OCT_Image_RE_Line-2022-06-28-08-43-21_768	0.508663	0.667106	0.181818	0	0	0	0	0.2	0.165189	0.121189	0.30965	0.178639	520	Yes	G-T78L1301F_RE	Left_Superior	Nasal_Superior	G-T78L1301F_RE_Left_Superior	342.72	Yes	DL6-15-22-3_G-T78L1301F_OCT_Image_RE_Line-2022-06-28-08-43-21	/local_home/local_scratch/ashirini/projects/dyer/Danielle/OCT_batch10_Aug19_2025/output/PipelineProcessed/OCT_crops_segmented/DL6-15-22-3_G-T78L1301F_OCT_Image_RE_Line-2022-06-28-08-43-21_768.tif	G-T78L1301F	RE	DL6-15-22-3	DR	Ins2-Akita_F	F	slow	12	F	none	low	unknown	none	high	Nasal	right	Left	Superior	0	-311	-311	144	73	no_low_degeneration	no_focal_abarant structure	retinal degeneration
DL6-4-24-3_R-T44R25F_OCT_Image_LE_Line-2024-04-09-09-07-33_256	0.508663	0.643207	0.181818	0	0	0	0	0.2	0.0917439	0.0947076	0.346161	0.249506	521	Yes	R-T44R25F_LE	Right_Optic_nerve	Nasal_Optic_nerve	R-T44R25F_LE_Right_Optic_nerve	329.038	Yes	DL6-4-24-3_R-T44R25F_OCT_Image_LE_Line-2024-04-09-09-07-33	/local_home/local_scratch/ashirini/projects/dyer/Danielle/OCT_batch10_Aug19_2025/output/PipelineProcessed/OCT_crops_segmented/DL6-4-24-3_R-T44R25F_OCT_Image_LE_Line-2024-04-09-09-07-33_256.tif	R-T44R25F	LE	DL6-4-24-3	AMD	Tsc	F	medium	12	F	none	low	Medium_Patterns	severe_onl_degeneration	high	Nasal	left	Right	Optic_nerve	0	329	-329	5	0	even_degeneration	no_focal_abarant structure	retinal degeneration
DL6-7-23-3_G-TxL1361E_OCT_Image_LE_Line-2023-05-30-15-31-48_768	0.579616	0.729934	0.0909091	0	0	0	0	0.3	0.071066	0.0785889	0.279611	0.245349	522	Yes	G-TxL1361E_LE	Left_Superior	Temporal_Superior	G-TxL1361E_LE_Left_Superior	279.946	Yes	DL6-7-23-3_G-TxL1361E_OCT_Image_LE_Line-2023-05-30-15-31-48	/local_home/local_scratch/ashirini/projects/dyer/Danielle/OCT_batch10_Aug19_2025/output/PipelineProcessed/OCT_crops_segmented/DL6-7-23-3_G-TxL1361E_OCT_Image_LE_Line-2023-05-30-15-31-48_768.tif	G-TxL1361E	LE	DL6-7-23-3	DR	Ins2-Akita_M	M	slow	9	E	none	high	unknown	mid_multi-layer_degeneration	high	Temporal	right	Left	Superior	4412	-257	257	111	54	even_degeneration	no_focal_abarant structure	retinal degeneration
DL6-8-24-3_R-T98R535F_OCT_Image_RE_Line-2024-07-24-15-18-33_256	0.579616	0.636538	0.181818	0	0	0	0	0.3	0.111027	0.157275	0.26448	0.249506	523	Yes	R-T98R535F_RE	Right_Inferior	Temporal_Inferior	R-T98R535F_RE_Right_Inferior	341.709	Yes	DL6-8-24-3_R-T98R535F_OCT_Image_RE_Line-2024-07-24-15-18-33	/local_home/local_scratch/ashirini/projects/dyer/Danielle/OCT_batch10_Aug19_2025/output/PipelineProcessed/OCT_crops_segmented/DL6-8-24-3_R-T98R535F_OCT_Image_RE_Line-2024-07-24-15-18-33_256.tif	R-T98R535F	RE	DL6-8-24-3	AMD	Tsc	F	medium	12	F	none	low	Medium_Patterns	severe_onl_degeneration	high	Temporal	left	Right	Inferior	0	286	286	-187	130	even_degeneration	no_focal_abarant structure	retinal degeneration
DL6-15-22-3_G-T95R1351F_OCT_Image_RE_Line-2022-06-29-14-45-44_256	0.508663	0.633367	0.272727	0	0	0	0	0.2	0.280998	0.242341	0.32567	0.249506	524	Yes	G-T95R1351F_RE	Right_Inferior	Temporal_Inferior	G-T95R1351F_RE_Right_Inferior	336.555	Yes	DL6-15-22-3_G-T95R1351F_OCT_Image_RE_Line-2022-06-29-14-45-44	/local_home/local_scratch/ashirini/projects/dyer/Danielle/OCT_batch10_Aug19_2025/output/PipelineProcessed/OCT_crops_segmented/DL6-15-22-3_G-T95R1351F_OCT_Image_RE_Line-2022-06-29-14-45-44_256.tif	G-T95R1351F	RE	DL6-15-22-3	DR	Ins2-Akita_M	M	slow	12	F	none	high	unknown	mid_multi-layer_degeneration	high	Temporal	left	Right	Inferior	0	263	263	-210	147	no_low_degeneration	no_focal_abarant structure	retinal degeneration
DL6-4-24-3_R-T44R25F_OCT_Image_LE_Line-2024-04-09-09-09-21_768	0.602166	0.735215	0.181818	0	0	0	0	0.2	0.244159	0.269219	0.267766	0.183446	525	Yes	R-T44R25F_LE	Left_Inferior	Temporal_Inferior	R-T44R25F_LE_Left_Inferior	203.6	Yes	DL6-4-24-3_R-T44R25F_OCT_Image_LE_Line-2024-04-09-09-09-21	/local_home/local_scratch/ashirini/projects/dyer/Danielle/OCT_batch10_Aug19_2025/output/PipelineProcessed/OCT_crops_segmented/DL6-4-24-3_R-T44R25F_OCT_Image_LE_Line-2024-04-09-09-09-21_768.tif	R-T44R25F	LE	DL6-4-24-3	AMD	Tsc	F	medium	12	F	none	low	Medium_Patterns	severe_onl_degeneration	medium	Temporal	right	Left	Inferior	0	-122	122	-163	97	even_degeneration	no_focal_abarant structure	retinal degeneration
DL6-15-22-3_G-T95R1351F_OCT_Image_LE_Line-2022-06-29-14-54-50_256	0.551339	0.706251	0.272727	0	0	0	0	0	0.197986	0.187757	0.271933	0.15589	526	Yes	G-T95R1351F_LE	Right_Optic_nerve	Nasal_Optic_nerve	G-T95R1351F_LE_Right_Optic_nerve	214.756	Yes	DL6-15-22-3_G-T95R1351F_OCT_Image_LE_Line-2022-06-29-14-54-50	/local_home/local_scratch/ashirini/projects/dyer/Danielle/OCT_batch10_Aug19_2025/output/PipelineProcessed/OCT_crops_segmented/DL6-15-22-3_G-T95R1351F_OCT_Image_LE_Line-2022-06-29-14-54-50_256.tif	G-T95R1351F	LE	DL6-15-22-3	DR	Ins2-Akita_M	M	slow	12	F	none	high	unknown	mid_multi-layer_degeneration	high	Nasal	left	Right	Optic_nerve	0	214	-214	-18	0	no_low_degeneration	no_focal_abarant structure	retinal degeneration
DL6-4-23-3_G-T58ExE_OCT_Image_LE_Line-2023-03-28-08-42-06_768	0.579616	0.658124	0.272727	0	0	0	0	0	0.180339	0.212647	0.184498	0.159594	527	Yes	G-T58ExE_LE	Left_Optic_nerve	Temporal_Optic_nerve	G-T58ExE_LE_Left_Optic_nerve	215.342	Yes	DL6-4-23-3_G-T58ExE_OCT_Image_LE_Line-2023-03-28-08-42-06	/local_home/local_scratch/ashirini/projects/dyer/Danielle/OCT_batch10_Aug19_2025/output/PipelineProcessed/OCT_crops_segmented/DL6-4-23-3_G-T58ExE_OCT_Image_LE_Line-2023-03-28-08-42-06_768.tif	G-T58ExE	LE	DL6-4-23-3	DR	Ins2-Akita_F	F	slow	9	E	none	low	unknown	none	high	Temporal	right	Left	Optic_nerve	0	-214	214	24	0	no_low_degeneration	no_focal_abarant structure	retinal degeneration
DL6-8-24-3_R-T98R535F_OCT_Image_LE_Line-2024-07-24-15-12-26_768	0.508663	0.720039	0.181818	0	0	0	0	0.1	0.120081	0.133173	0.201897	0.231028	528	Yes	R-T98R535F_LE	Left_Optic_nerve	Temporal_Optic_nerve	R-T98R535F_LE_Left_Optic_nerve	273.807	Yes	DL6-8-24-3_R-T98R535F_OCT_Image_LE_Line-2024-07-24-15-12-26	/local_home/local_scratch/ashirini/projects/dyer/Danielle/OCT_batch10_Aug19_2025/output/PipelineProcessed/OCT_crops_segmented/DL6-8-24-3_R-T98R535F_OCT_Image_LE_Line-2024-07-24-15-12-26_768.tif	R-T98R535F	LE	DL6-8-24-3	AMD	Tsc	F	medium	12	F	none	low	Medium_Patterns	severe_onl_degeneration	high	Temporal	right	Left	Optic_nerve	0	-273	273	-21	0	even_degeneration	no_focal_abarant structure	retinal degeneration
DL6-20-22-3_L-TxL4957C_OCT_Image_LE_Line-2022-09-19-09-33-02_768	0.519515	0.738221	0.181818	0	0	0	0	0.1	0.160898	0.185281	0.21167	0.181778	529	Yes	L-TxL4957C_LE	Left_Inferior	Temporal_Inferior	L-TxL4957C_LE_Left_Inferior	330.194	Yes	DL6-20-22-3_L-TxL4957C_OCT_Image_LE_Line-2022-09-19-09-33-02	/local_home/local_scratch/ashirini/projects/dyer/Danielle/OCT_batch10_Aug19_2025/output/PipelineProcessed/OCT_crops_segmented/DL6-20-22-3_L-TxL4957C_OCT_Image_LE_Line-2022-09-19-09-33-02_768.tif	L-TxL4957C	LE	DL6-20-22-3	Control	C57BL6J	M	none	3	C	none	low	unknown	none	high	Temporal	right	Left	Inferior	0	-248	248	-218	162	no_low_degeneration	no_focal_abarant structure	retinal degeneration
DL6-22-22-3_L-TxR1659F_OCT_Image_LE_Line-2022-10-18-09-22-39_768	0.508663	0.762453	0.181818	0	0	0	0	0.1	0.190396	0.178532	0.24441	0.15798	530	Yes	L-TxR1659F_LE	Left_Inferior	Temporal_Inferior	L-TxR1659F_LE_Left_Inferior	218.037	Yes	DL6-22-22-3_L-TxR1659F_OCT_Image_LE_Line-2022-10-18-09-22-39	/local_home/local_scratch/ashirini/projects/dyer/Danielle/OCT_batch10_Aug19_2025/output/PipelineProcessed/OCT_crops_segmented/DL6-22-22-3_L-TxR1659F_OCT_Image_LE_Line-2022-10-18-09-22-39_768.tif	L-TxR1659F	LE	DL6-22-22-3	Control	C57BL6J	F	none	12	F	none	low	unknown	none	high	Temporal	right	Left	Inferior	0	-172	172	-134	73	no_low_degeneration	no_focal_abarant structure	retinal degeneration
DL6-8-24-3_R-T85R583C_OCT_Image_LE_Line-2024-07-23-11-35-14_768	0.366758	0.962435	0	0	0	0.111111	0	0	0.208838	0.277469	0.0945139	0.0994071	531	Yes	R-T85R583C_LE	Left_Optic_nerve	Temporal_Optic_nerve	R-T85R583C_LE_Left_Optic_nerve	192.211	Yes	DL6-8-24-3_R-T85R583C_OCT_Image_LE_Line-2024-07-23-11-35-14	/local_home/local_scratch/ashirini/projects/dyer/Danielle/OCT_batch10_Aug19_2025/output/PipelineProcessed/OCT_crops_segmented/DL6-8-24-3_R-T85R583C_OCT_Image_LE_Line-2024-07-23-11-35-14_768.tif	R-T85R583C	LE	DL6-8-24-3	AMD	Tsc	M	medium	3	C	none	low	Medium_Patterns	mid_multi-layer_degeneration	medium	Temporal	right	Left	Optic_nerve	0	-192	192	9	0	no_low_degeneration	no_focal_abarant structure	retinal degeneration
DL6-8-24-3_R-T36L539C_OCT_Image_RE_Line-2024-07-23-10-31-40_256	0.43771	0.898516	0	0	0	0	0	0.2	0.170931	0.242341	0.159606	0.0994071	532	Yes	R-T36L539C_RE	Center_Inferior	Center_Inferior	R-T36L539C_RE_Center_Inferior	235.357	Yes	DL6-8-24-3_R-T36L539C_OCT_Image_RE_Line-2024-07-23-10-31-40	/local_home/local_scratch/ashirini/projects/dyer/Danielle/OCT_batch10_Aug19_2025/output/PipelineProcessed/OCT_crops_segmented/DL6-8-24-3_R-T36L539C_OCT_Image_RE_Line-2024-07-23-10-31-40_256.tif	R-T36L539C	RE	DL6-8-24-3	AMD	Tsc	F	medium	3	C	none	low	Medium_Patterns	mid_multi-layer_degeneration	high	Center	left	Center	Inferior	0	112	112	-207	143	no_low_degeneration	no_focal_abarant structure	retinal degeneration
DL6-8-24-3_R-T75L541C_OCT_Image_LE_Line-2024-07-23-11-05-51_512	0.43771	0.956755	0	0	0	0	0	0.2	0.314604	0.309461	0.125219	0.0994071	533	Yes	R-T75L541C_LE	Center_Inferior	Center_Inferior	R-T75L541C_LE_Center_Inferior	300.761	Yes	DL6-8-24-3_R-T75L541C_OCT_Image_LE_Line-2024-07-23-11-05-51	/local_home/local_scratch/ashirini/projects/dyer/Danielle/OCT_batch10_Aug19_2025/output/PipelineProcessed/OCT_crops_segmented/DL6-8-24-3_R-T75L541C_OCT_Image_LE_Line-2024-07-23-11-05-51_512.tif	R-T75L541C	LE	DL6-8-24-3	AMD	Tsc	M	medium	3	C	none	low	Medium_Patterns	mid_multi-layer_degeneration	high	Center	center	Center	Inferior	0	-99	99	-284	222	no_low_degeneration	no_focal_abarant structure	retinal degeneration
DL6-8-24-3_R-T85R583C_OCT_Image_LE_Line-2024-07-23-11-34-42_256	0.366758	0.982406	0.0909091	0	0	0	0	0.2	0.245469	0.242341	0.154839	0.153434	534	Yes	R-T85R583C_LE	Right_Inferior	Nasal_Inferior	R-T85R583C_LE_Right_Inferior	288.922	Yes	DL6-8-24-3_R-T85R583C_OCT_Image_LE_Line-2024-07-23-11-34-42	/local_home/local_scratch/ashirini/projects/dyer/Danielle/OCT_batch10_Aug19_2025/output/PipelineProcessed/OCT_crops_segmented/DL6-8-24-3_R-T85R583C_OCT_Image_LE_Line-2024-07-23-11-34-42_256.tif	R-T85R583C	LE	DL6-8-24-3	AMD	Tsc	M	medium	3	C	none	low	Medium_Patterns	mid_multi-layer_degeneration	medium	Nasal	left	Right	Inferior	0	226	-226	-180	120	no_low_degeneration	no_focal_abarant structure	retinal degeneration
DL6-15-22-3_G-T80R1304F_OCT_Image_LE_Line-2022-06-28-08-52-27_512	0.579616	0.737512	0.181818	0	0	0	0	0.1	0.201272	0.187757	0.0467289	0.0243577	535	Yes	G-T80R1304F_LE	Left_Optic_nerve	Temporal_Optic_nerve	G-T80R1304F_LE_Left_Optic_nerve	221.995	Yes	DL6-15-22-3_G-T80R1304F_OCT_Image_LE_Line-2022-06-28-08-52-27	/local_home/local_scratch/ashirini/projects/dyer/Danielle/OCT_batch10_Aug19_2025/output/PipelineProcessed/OCT_crops_segmented/DL6-15-22-3_G-T80R1304F_OCT_Image_LE_Line-2022-06-28-08-52-27_512.tif	G-T80R1304F	LE	DL6-15-22-3	DR	Ins2-Akita_F	F	slow	12	F	none	low	unknown	none	high	Temporal	center	Left	Optic_nerve	0	-221	221	-21	0	no_low_degeneration	no_focal_abarant structure	retinal degeneration
DL6-22-22-3_L-TxR1659F_OCT_Image_RE_Line-2022-10-18-09-35-19_512	0.508663	0.823889	0.181818	0	0	0	0	0.1	0.181087	0.189586	0.061452	0.095664	536	Yes	L-TxR1659F_RE	Center_Superior	Center_Superior	L-TxR1659F_RE_Center_Superior	177.226	Yes	DL6-22-22-3_L-TxR1659F_OCT_Image_RE_Line-2022-10-18-09-35-19	/local_home/local_scratch/ashirini/projects/dyer/Danielle/OCT_batch10_Aug19_2025/output/PipelineProcessed/OCT_crops_segmented/DL6-22-22-3_L-TxR1659F_OCT_Image_RE_Line-2022-10-18-09-35-19_512.tif	L-TxR1659F	RE	DL6-22-22-3	Control	C57BL6J	F	none	12	F	none	low	unknown	none	high	Center	center	Center	Superior	0	-28	-28	175	110	no_low_degeneration	no_focal_abarant structure	retinal degeneration
DL6-22-22-3_L-TxL1657F_OCT_Image_RE_Line-2022-10-18-09-44-27_256	0.440662	0.858288	0.181818	0	0	0	0	0.2	0.224031	0.187757	0.132692	0.102529	537	Yes	L-TxL1657F_RE	Right_Inferior	Temporal_Inferior	L-TxL1657F_RE_Right_Inferior	262.734	Yes	DL6-22-22-3_L-TxL1657F_OCT_Image_RE_Line-2022-10-18-09-44-27	/local_home/local_scratch/ashirini/projects/dyer/Danielle/OCT_batch10_Aug19_2025/output/PipelineProcessed/OCT_crops_segmented/DL6-22-22-3_L-TxL1657F_OCT_Image_RE_Line-2022-10-18-09-44-27_256.tif	L-TxL1657F	RE	DL6-22-22-3	Control	C57BL6J	F	none	12	F	none	low	unknown	none	high	Temporal	left	Right	Inferior	0	127	127	-230	166	no_low_degeneration	no_focal_abarant structure	retinal degeneration
DL6-15-22-3_G-T1L1352F_OCT_Image_RE_Line-2022-06-28-09-36-40_256	0.366758	0.775489	0.181818	0	0	0	0	0.1	0.196005	0.244437	0.0908127	0.0947347	538	Yes	G-T1L1352F_RE	Right_Optic_nerve	Temporal_Optic_nerve	G-T1L1352F_RE_Right_Optic_nerve	269.418	Yes	DL6-15-22-3_G-T1L1352F_OCT_Image_RE_Line-2022-06-28-09-36-40	/local_home/local_scratch/ashirini/projects/dyer/Danielle/OCT_batch10_Aug19_2025/output/PipelineProcessed/OCT_crops_segmented/DL6-15-22-3_G-T1L1352F_OCT_Image_RE_Line-2022-06-28-09-36-40_256.tif	G-T1L1352F	RE	DL6-15-22-3	DR	Ins2-Akita_M	M	slow	12	F	none	high	unknown	mid_multi-layer_degeneration	high	Temporal	left	Right	Optic_nerve	0	269	269	15	0	no_low_degeneration	no_focal_abarant structure	retinal degeneration
DL6-22-22-3_L-TxL1623F_OCT_Image_RE_Line-2022-10-18-10-19-15_256	0.43771	0.73364	0.181818	0	0	0	0	0.1	0.20995	0.238432	0.111928	0.0994071	539	Yes	L-TxL1623F_RE	Center_Inferior	Center_Inferior	L-TxL1623F_RE_Center_Inferior	173.442	Yes	DL6-22-22-3_L-TxL1623F_OCT_Image_RE_Line-2022-10-18-10-19-15	/local_home/local_scratch/ashirini/projects/dyer/Danielle/OCT_batch10_Aug19_2025/output/PipelineProcessed/OCT_crops_segmented/DL6-22-22-3_L-TxL1623F_OCT_Image_RE_Line-2022-10-18-10-19-15_256.tif	L-TxL1623F	RE	DL6-22-22-3	Control	C57BL6J	M	none	12	F	none	low	unknown	none	high	Center	left	Center	Inferior	0	-29	-29	-171	100	no_low_degeneration	no_focal_abarant structure	retinal degeneration
DL6-19-22-3_L-TxL1667E_OCT_Image_RE_Line-2022-08-22-09-09-58_768	0.519515	0.789286	0.0909091	0	0	0	0	0.2	0.0848912	0.0785889	0.157109	0.0778409	540	Yes	L-TxL1667E_RE	Center_Inferior	Center_Inferior	L-TxL1667E_RE_Center_Inferior	220.036	Yes	DL6-19-22-3_L-TxL1667E_OCT_Image_RE_Line-2022-08-22-09-09-58	/local_home/local_scratch/ashirini/projects/dyer/Danielle/OCT_batch10_Aug19_2025/output/PipelineProcessed/OCT_crops_segmented/DL6-19-22-3_L-TxL1667E_OCT_Image_RE_Line-2022-08-22-09-09-58_768.tif	L-TxL1667E	RE	DL6-19-22-3	Control	C57BL6J	F	none	9	E	none	low	unknown	none	high	Center	right	Center	Inferior	0	-4	-4	-220	151	no_low_degeneration	no_focal_abarant structure	retinal degeneration
DL6-8-24-3_R-T36L539C_OCT_Image_LE_Line-2024-07-23-10-26-22_768	0.511388	0.881265	0.0909091	0	0	0	0	0.2	0.0808879	0.0993243	0.10235	0.0874266	541	Yes	R-T36L539C_LE	Left_Inferior	Temporal_Inferior	R-T36L539C_LE_Left_Inferior	262.414	Yes	DL6-8-24-3_R-T36L539C_OCT_Image_LE_Line-2024-07-23-10-26-22	/local_home/local_scratch/ashirini/projects/dyer/Danielle/OCT_batch10_Aug19_2025/output/PipelineProcessed/OCT_crops_segmented/DL6-8-24-3_R-T36L539C_OCT_Image_LE_Line-2024-07-23-10-26-22_768.tif	R-T36L539C	LE	DL6-8-24-3	AMD	Tsc	F	medium	3	C	none	low	Medium_Patterns	mid_multi-layer_degeneration	high	Temporal	right	Left	Inferior	0	-190	190	-181	117	no_low_degeneration	no_focal_abarant structure	retinal degeneration
DL6-8-24-3_R-T69R577C_OCT_Image_RE_Line-2024-07-24-13-23-12_256	0.508663	0.901155	0.181818	0	0	0	0	0.2	0.113707	0.133173	0.137002	0.0663624	542	Yes	R-T69R577C_RE	Right_Inferior	Temporal_Inferior	R-T69R577C_RE_Right_Inferior	303.916	Yes	DL6-8-24-3_R-T69R577C_OCT_Image_RE_Line-2024-07-24-13-23-12	/local_home/local_scratch/ashirini/projects/dyer/Danielle/OCT_batch10_Aug19_2025/output/PipelineProcessed/OCT_crops_segmented/DL6-8-24-3_R-T69R577C_OCT_Image_RE_Line-2024-07-24-13-23-12_256.tif	R-T69R577C	RE	DL6-8-24-3	AMD	Tsc	M	medium	3	C	none	low	Medium_Patterns	mid_multi-layer_degeneration	high	Temporal	left	Right	Inferior	0	266	266	-147	96	no_low_degeneration	no_focal_abarant structure	retinal degeneration
DL6-8-24-3_R-T83L582C_OCT_Image_LE_Line-2024-07-24-14-27-37_768	0.508663	0.832612	0.181818	0	0	0	0	0.2	0.0974777	0.0785889	0.0843606	0.0243577	543	Yes	R-T83L582C_LE	Left_Optic_nerve	Temporal_Optic_nerve	R-T83L582C_LE_Left_Optic_nerve	357.274	Yes	DL6-8-24-3_R-T83L582C_OCT_Image_LE_Line-2024-07-24-14-27-37	/local_home/local_scratch/ashirini/projects/dyer/Danielle/OCT_batch10_Aug19_2025/output/PipelineProcessed/OCT_crops_segmented/DL6-8-24-3_R-T83L582C_OCT_Image_LE_Line-2024-07-24-14-27-37_768.tif	R-T83L582C	LE	DL6-8-24-3	AMD	Tsc	M	medium	3	C	none	low	Medium_Patterns	mid_multi-layer_degeneration	high	Temporal	right	Left	Optic_nerve	0	-357	357	-14	0	no_low_degeneration	no_focal_abarant structure	retinal degeneration
DL6-15-22-3_G-T80R1304F_OCT_Image_RE_Line-2022-06-28-09-00-51_512	0.579616	0.875457	0	0	0	0	0	0.2	0.139575	0.133173	0.0735988	0.0243577	544	Yes	G-T80R1304F_RE	Center_Inferior	Center_Inferior	G-T80R1304F_RE_Center_Inferior	248.129	Yes	DL6-15-22-3_G-T80R1304F_OCT_Image_RE_Line-2022-06-28-09-00-51	/local_home/local_scratch/ashirini/projects/dyer/Danielle/OCT_batch10_Aug19_2025/output/PipelineProcessed/OCT_crops_segmented/DL6-15-22-3_G-T80R1304F_OCT_Image_RE_Line-2022-06-28-09-00-51_512.tif	G-T80R1304F	RE	DL6-15-22-3	DR	Ins2-Akita_F	F	slow	12	F	none	low	unknown	none	high	Center	center	Center	Inferior	0	88	88	-232	170	no_low_degeneration	no_focal_abarant structure	retinal degeneration
DL6-20-22-3_L-TxR4931C_OCT_Image_LE_Line-2022-09-19-09-50-00_512	0.579616	0.846551	0	0	0	0	0	0.2	0.128585	0.133173	0.0333856	0.0243577	545	Yes	L-TxR4931C_LE	Center_Superior	Center_Superior	L-TxR4931C_LE_Center_Superior	217.568	Yes	DL6-20-22-3_L-TxR4931C_OCT_Image_LE_Line-2022-09-19-09-50-00	/local_home/local_scratch/ashirini/projects/dyer/Danielle/OCT_batch10_Aug19_2025/output/PipelineProcessed/OCT_crops_segmented/DL6-20-22-3_L-TxR4931C_OCT_Image_LE_Line-2022-09-19-09-50-00_512.tif	L-TxR4931C	LE	DL6-20-22-3	Control	C57BL6J	F	none	3	C	none	low	unknown	none	high	Center	center	Center	Superior	0	-106	106	190	135	no_low_degeneration	no_focal_abarant structure	retinal degeneration
DL6-19-22-3_L-TxL1626E_OCT_Image_RE_Line-2022-08-23-09-07-50_256	0.579616	0.851031	0.0909091	0	0	0	0	0.2	0.141729	0.177724	0.101283	0.0960028	546	Yes	L-TxL1626E_RE	Right_Optic_nerve	Temporal_Optic_nerve	L-TxL1626E_RE_Right_Optic_nerve	260.156	Yes	DL6-19-22-3_L-TxL1626E_OCT_Image_RE_Line-2022-08-23-09-07-50	/local_home/local_scratch/ashirini/projects/dyer/Danielle/OCT_batch10_Aug19_2025/output/PipelineProcessed/OCT_crops_segmented/DL6-19-22-3_L-TxL1626E_OCT_Image_RE_Line-2022-08-23-09-07-50_256.tif	L-TxL1626E	RE	DL6-19-22-3	Control	C57BL6J	M	none	9	E	none	low	unknown	none	high	Temporal	left	Right	Optic_nerve	0	260	260	-9	0	no_low_degeneration	no_focal_abarant structure	retinal degeneration
DL6-19-22-3_L-TxR1668E_OCT_Image_LE_Line-2022-08-22-09-24-25_512	0.619365	0.827863	0.0909091	0	0	0	0	0.1	0.183811	0.139969	0.0782305	0.0664018	547	Yes	L-TxR1668E_LE	Center_Inferior	Center_Inferior	L-TxR1668E_LE_Center_Inferior	175.932	Yes	DL6-19-22-3_L-TxR1668E_OCT_Image_LE_Line-2022-08-22-09-24-25	/local_home/local_scratch/ashirini/projects/dyer/Danielle/OCT_batch10_Aug19_2025/output/PipelineProcessed/OCT_crops_segmented/DL6-19-22-3_L-TxR1668E_OCT_Image_LE_Line-2022-08-22-09-24-25_512.tif	L-TxR1668E	LE	DL6-19-22-3	Control	C57BL6J	F	none	9	E	none	low	unknown	none	high	Center	center	Center	Inferior	0	-26	26	-174	116	no_low_degeneration	no_focal_abarant structure	retinal degeneration
DL6-4-24-3_R-T44R25F_OCT_Image_RE_Line-2024-04-09-09-05-42_256	0.366758	0.759159	0	0	0	0	0	0.2	0.111796	0.185034	0.0838488	0.02854	548	Yes	R-T44R25F_RE	Right_Optic_nerve	Temporal_Optic_nerve	R-T44R25F_RE_Right_Optic_nerve	207.196	Yes	DL6-4-24-3_R-T44R25F_OCT_Image_RE_Line-2024-04-09-09-05-42	/local_home/local_scratch/ashirini/projects/dyer/Danielle/OCT_batch10_Aug19_2025/output/PipelineProcessed/OCT_crops_segmented/DL6-4-24-3_R-T44R25F_OCT_Image_RE_Line-2024-04-09-09-05-42_256.tif	R-T44R25F	RE	DL6-4-24-3	AMD	Tsc	F	medium	12	F	none	low	Medium_Patterns	severe_onl_degeneration	high	Temporal	left	Right	Optic_nerve	0	207	207	-9	0	even_degeneration	no_focal_abarant structure	retinal degeneration
DL6-22-22-3_L-TxL1657F_OCT_Image_RE_Line-2022-10-18-09-44-59_512	0.43771	0.771347	0	0	0	0	0	0.2	0.110986	0.122363	0.0841201	0.0829304	549	Yes	L-TxL1657F_RE	Left_Superior	Nasal_Superior	L-TxL1657F_RE_Left_Superior	203.214	Yes	DL6-22-22-3_L-TxL1657F_OCT_Image_RE_Line-2022-10-18-09-44-59	/local_home/local_scratch/ashirini/projects/dyer/Danielle/OCT_batch10_Aug19_2025/output/PipelineProcessed/OCT_crops_segmented/DL6-22-22-3_L-TxL1657F_OCT_Image_RE_Line-2022-10-18-09-44-59_512.tif	L-TxL1657F	RE	DL6-22-22-3	Control	C57BL6J	F	none	12	F	none	low	unknown	none	high	Nasal	center	Left	Superior	0	-120	-120	164	99	no_low_degeneration	no_focal_abarant structure	retinal degeneration
DL6-22-22-3_L-TxL1657F_OCT_Image_RE_Line-2022-10-18-09-45-02_512	0.43771	0.774501	0	0	0	0	0	0.2	0.137206	0.163752	0.0737276	0.0952505	550	Yes	L-TxL1657F_RE	Center_Superior	Center_Superior	L-TxL1657F_RE_Center_Superior	190.066	Yes	DL6-22-22-3_L-TxL1657F_OCT_Image_RE_Line-2022-10-18-09-45-02	/local_home/local_scratch/ashirini/projects/dyer/Danielle/OCT_batch10_Aug19_2025/output/PipelineProcessed/OCT_crops_segmented/DL6-22-22-3_L-TxL1657F_OCT_Image_RE_Line-2022-10-18-09-45-02_512.tif	L-TxL1657F	RE	DL6-22-22-3	Control	C57BL6J	F	none	12	F	none	low	unknown	none	medium	Center	center	Center	Superior	0	-118	-118	149	84	no_low_degeneration	no_focal_abarant structure	retinal degeneration
DL6-7-23-3_G-TxL1361E_OCT_Image_RE_Line-2023-05-30-15-18-55_768	0.366758	0.742163	0.0909091	0	0	0	0	0.2	0.103998	0.129264	0.134553	0.0994071	551	Yes	G-TxL1361E_RE	Left_Inferior	Nasal_Inferior	G-TxL1361E_RE_Left_Inferior	328.288	Yes	DL6-7-23-3_G-TxL1361E_OCT_Image_RE_Line-2023-05-30-15-18-55	/local_home/local_scratch/ashirini/projects/dyer/Danielle/OCT_batch10_Aug19_2025/output/PipelineProcessed/OCT_crops_segmented/DL6-7-23-3_G-TxL1361E_OCT_Image_RE_Line-2023-05-30-15-18-55_768.tif	G-TxL1361E	RE	DL6-7-23-3	DR	Ins2-Akita_M	M	slow	9	E	none	high	unknown	mid_multi-layer_degeneration	high	Nasal	right	Left	Inferior	0	-258	-258	-203	130	even_degeneration	no_focal_abarant structure	retinal degeneration
DL6-19-22-3_L-TxL1625E_OCT_Image_RE_Line-2022-08-23-08-54-53_512	0.395263	0.849297	0.0909091	0	0	0	0	0.2	0.146522	0.133173	0.114651	0.0545091	552	Yes	L-TxL1625E_RE	Center_Inferior	Center_Inferior	L-TxL1625E_RE_Center_Inferior	189.737	Yes	DL6-19-22-3_L-TxL1625E_OCT_Image_RE_Line-2022-08-23-08-54-53	/local_home/local_scratch/ashirini/projects/dyer/Danielle/OCT_batch10_Aug19_2025/output/PipelineProcessed/OCT_crops_segmented/DL6-19-22-3_L-TxL1625E_OCT_Image_RE_Line-2022-08-23-08-54-53_512.tif	L-TxL1625E	RE	DL6-19-22-3	Control	C57BL6J	M	none	9	E	none	low	unknown	none	high	Center	center	Center	Inferior	0	-60	-60	-180	122	no_low_degeneration	no_focal_abarant structure	retinal degeneration
DL6-22-22-3_G-T2R1328D_OCT_Image_RE_Line-2022-10-18-08-59-57_768	0.463914	0.792317	0.0909091	0	0	0	0	0.2	0.108913	0.133173	0.0914365	0.0520747	553	Yes	G-T2R1328D_RE	Left_Inferior	Nasal_Inferior	G-T2R1328D_RE_Left_Inferior	391.632	Yes	DL6-22-22-3_G-T2R1328D_OCT_Image_RE_Line-2022-10-18-08-59-57	/local_home/local_scratch/ashirini/projects/dyer/Danielle/OCT_batch10_Aug19_2025/output/PipelineProcessed/OCT_crops_segmented/DL6-22-22-3_G-T2R1328D_OCT_Image_RE_Line-2022-10-18-08-59-57_768.tif	G-T2R1328D	RE	DL6-22-22-3	DR	Ins2-Akita_F	F	slow	6	D	none	low	unknown	none	high	Nasal	right	Left	Inferior	0	-324	-324	-220	157	no_low_degeneration	no_focal_abarant structure	retinal degeneration
DL6-19-22-3_L-TxL1625E_OCT_Image_RE_Line-2022-08-23-08-54-53_768	0.43771	0.85704	0	0	0	0	0	0.2	0.0792581	0.0785889	0.0275485	0.0243577	554	Yes	L-TxL1625E_RE	Left_Inferior	Nasal_Inferior	L-TxL1625E_RE_Left_Inferior	353.293	Yes	DL6-19-22-3_L-TxL1625E_OCT_Image_RE_Line-2022-08-23-08-54-53	/local_home/local_scratch/ashirini/projects/dyer/Danielle/OCT_batch10_Aug19_2025/output/PipelineProcessed/OCT_crops_segmented/DL6-19-22-3_L-TxL1625E_OCT_Image_RE_Line-2022-08-23-08-54-53_768.tif	L-TxL1625E	RE	DL6-19-22-3	Control	C57BL6J	M	none	9	E	none	low	unknown	none	high	Nasal	right	Left	Inferior	0	-304	-304	-180	122	no_low_degeneration	no_focal_abarant structure	retinal degeneration
DL6-3-23-3_G-T74ExF_OCT_Image_RE_Line-2023-02-14-09-50-37_768	0.508663	0.796183	0	0	0	0	0	0.2	0.0916466	0.0785889	0.0489816	0.0108233	555	Yes	G-T74ExF_RE	Left_Optic_nerve	Nasal_Optic_nerve	G-T74ExF_RE_Left_Optic_nerve	354.109	Yes	DL6-3-23-3_G-T74ExF_OCT_Image_RE_Line-2023-02-14-09-50-37	/local_home/local_scratch/ashirini/projects/dyer/Danielle/OCT_batch10_Aug19_2025/output/PipelineProcessed/OCT_crops_segmented/DL6-3-23-3_G-T74ExF_OCT_Image_RE_Line-2023-02-14-09-50-37_768.tif	G-T74ExF	RE	DL6-3-23-3	DR	Ins2-Akita_F	F	slow	12	F	none	low	unknown	none	high	Nasal	right	Left	Optic_nerve	0	-353	-353	-28	0	no_low_degeneration	no_focal_abarant structure	retinal degeneration
DL6-8-24-3_R-T75L541C_OCT_Image_RE_Line-2024-07-23-11-01-51_256	0.519515	0.825212	0	0	0	0	0	0.2	0.0779663	0.109168	0.0599589	0.0358362	556	Yes	R-T75L541C_RE	Right_Superior	Temporal_Superior	R-T75L541C_RE_Right_Superior	248.845	Yes	DL6-8-24-3_R-T75L541C_OCT_Image_RE_Line-2024-07-23-11-01-51	/local_home/local_scratch/ashirini/projects/dyer/Danielle/OCT_batch10_Aug19_2025/output/PipelineProcessed/OCT_crops_segmented/DL6-8-24-3_R-T75L541C_OCT_Image_RE_Line-2024-07-23-11-01-51_256.tif	R-T75L541C	RE	DL6-8-24-3	AMD	Tsc	M	medium	3	C	none	low	Medium_Patterns	mid_multi-layer_degeneration	medium	Temporal	left	Right	Superior	0	120	120	218	158	no_low_degeneration	no_focal_abarant structure	retinal degeneration
DL6-17-22-3_L-TxR669D_OCT_Image_LE_Line-2022-07-26-11-11-56_512	0.43771	0.828389	0.0909091	0	0	0	0	0.2	0.0494133	0.0312508	0.117694	0.0243577	557	Yes	L-TxR669D_LE	Right_Superior	Nasal_Superior	L-TxR669D_LE_Right_Superior	352.354	Yes	DL6-17-22-3_L-TxR669D_OCT_Image_LE_Line-2022-07-26-11-11-56	/local_home/local_scratch/ashirini/projects/dyer/Danielle/OCT_batch10_Aug19_2025/output/PipelineProcessed/OCT_crops_segmented/DL6-17-22-3_L-TxR669D_OCT_Image_LE_Line-2022-07-26-11-11-56_512.tif	L-TxR669D	LE	DL6-17-22-3	Control	C57BL6J	M	none	6	D	none	low	unknown	none	high	Nasal	center	Right	Superior	0	288	-288	203	139	no_low_degeneration	no_focal_abarant structure	retinal degeneration
DL6-8-24-3_R-T36L539C_OCT_Image_LE_Line-2024-07-23-10-25-25_256	0.43771	0.813781	0	0	0	0	0	0.2	0.0487981	0.0687453	0.116141	0.0243577	558	Yes	R-T36L539C_LE	Right_Optic_nerve	Nasal_Optic_nerve	R-T36L539C_LE_Right_Optic_nerve	286.393	Yes	DL6-8-24-3_R-T36L539C_OCT_Image_LE_Line-2024-07-23-10-25-25	/local_home/local_scratch/ashirini/projects/dyer/Danielle/OCT_batch10_Aug19_2025/output/PipelineProcessed/OCT_crops_segmented/DL6-8-24-3_R-T36L539C_OCT_Image_LE_Line-2024-07-23-10-25-25_256.tif	R-T36L539C	LE	DL6-8-24-3	AMD	Tsc	F	medium	3	C	none	low	Medium_Patterns	mid_multi-layer_degeneration	high	Nasal	left	Right	Optic_nerve	0	286	-286	15	0	no_low_degeneration	no_focal_abarant structure	retinal degeneration
DL6-19-22-3_L-TxL1625E_OCT_Image_RE_Line-2022-08-23-08-55-17_768	0.463914	0.83351	0.0909091	0	0	0	0	0.1	0.0475523	0.0707026	0.114021	0.0520747	559	Yes	L-TxL1625E_RE	Left_Optic_nerve	Nasal_Optic_nerve	L-TxL1625E_RE_Left_Optic_nerve	308.649	Yes	DL6-19-22-3_L-TxL1625E_OCT_Image_RE_Line-2022-08-23-08-55-17	/local_home/local_scratch/ashirini/projects/dyer/Danielle/OCT_batch10_Aug19_2025/output/PipelineProcessed/OCT_crops_segmented/DL6-19-22-3_L-TxL1625E_OCT_Image_RE_Line-2022-08-23-08-55-17_768.tif	L-TxL1625E	RE	DL6-19-22-3	Control	C57BL6J	M	none	9	E	none	low	unknown	none	high	Nasal	right	Left	Optic_nerve	0	-308	-308	20	0	no_low_degeneration	no_focal_abarant structure	retinal degeneration
DL6-4-23-3_G-T50ExE_OCT_Image_LE_Line-2023-03-28-09-01-13_512	0.43771	0.842604	0	0	0	0	0	0.1	0.0332762	0.0431579	0.072206	0.0243577	560	Yes	G-T50ExE_LE	Center_Inferior	Center_Inferior	G-T50ExE_LE_Center_Inferior	272.677	Yes	DL6-4-23-3_G-T50ExE_OCT_Image_LE_Line-2023-03-28-09-01-13	/local_home/local_scratch/ashirini/projects/dyer/Danielle/OCT_batch10_Aug19_2025/output/PipelineProcessed/OCT_crops_segmented/DL6-4-23-3_G-T50ExE_OCT_Image_LE_Line-2023-03-28-09-01-13_512.tif	G-T50ExE	LE	DL6-4-23-3	DR	Ins2-Akita_F	F	slow	9	E	none	low	unknown	none	high	Center	center	Center	Inferior	0	-72	72	-263	202	no_low_degeneration	no_focal_abarant structure	retinal degeneration
[truncated: 1,029 more rows]
